# Supplementary material for: Pregnant Mothers’ Medical Claims and Associated Risk of Their Children being Diagnosed with Autism Spectrum Disorder
Source: J Pers Med. 2021 Sep 24;11(10):950. doi: 10.3390/jpm11100950 (PMC8537202; doi:10.3390/jpm11100950)
Supplement: Supplementary file 1 [file jpm-11-00950-s001.zip]

Archive with 7 entries (5 files):
- jpm-1277813-supplementary/
- jpm-1277813-supplementary/Supplementary Files/
- jpm-1277813-supplementary/Supplementary Files/Supplemental_Material_Figure_S1_Example_of_Variable_Thresholding.pdf
- jpm-1277813-supplementary/Supplementary Files/Supplemental_Material_Table_S1_All_Investigated_Variables_and_Claims.xlsx
- jpm-1277813-supplementary/Supplementary Files/Supplemental_Material_Table_S2_Highly_Correlated_Variables.pdf
- jpm-1277813-supplementary/Supplementary Files/Supplemental_Material_Table_S3_Logistic_Regression_Analyses_Full_Models.xlsx
- jpm-1277813-supplementary/Supplementary Files/Supplemental_Material_Table_S4_Logistic_Regression_Analyses_SubCodes.xlsx
