# Supplementary material for: Pregnant Mothers’ Medical Claims and Associated Risk of Their Children being Diagnosed with Autism Spectrum Disorder
Source: J Pers Med. 2021 Sep 24;11(10):950. doi: 10.3390/jpm11100950 (PMC8537202; doi:10.3390/jpm11100950)
Supplement: Supplementary file 1 [file jpm-11-00950-s001.zip › jpm-1277813-supplementary/Supplementary Files/Supplemental_Material_Table_S1_All_Investigated_Variables_and_Claims.xlsx]

## Sheet: Diagnostic ICD-9 Codes
ICD9_CODE	Number of pregnancies with a claim within 10 months from delivery	Number of ASD pregnancies with a claim within 10 months of delivery	Number of pregnancies with a claim within gestational days	Number of ASD pregnancies with a claim within gestational days
001	< 11	0	NA	NA
002	< 11	0	NA	NA
003	14	0	NA	NA
004	< 11	0	NA	NA
005	30	0	NA	NA
006	< 11	0	NA	NA
007	< 11	0	NA	NA
008	533	< 11	NA	NA
009	191	< 11	NA	NA
010	< 11	0	NA	NA
011	16	0	NA	NA
012	< 11	0	NA	NA
013	< 11	0	NA	NA
014	< 11	0	NA	NA
015	< 11	0	NA	NA
016	< 11	0	NA	NA
017	< 11	0	NA	NA
018	< 11	0	NA	NA
030	0	0	NA	NA
031	< 11	0	NA	NA
032	0	0	NA	NA
033	< 11	0	NA	NA
034	1136	< 11	NA	NA
035	< 11	0	NA	NA
036	< 11	0	NA	NA
037	0	0	NA	NA
040	< 11	0	NA	NA
041	2834	37	2791	> 26
042	173	< 11	NA	NA
045	< 11	0	NA	NA
046	< 11	0	NA	NA
047	23	0	NA	NA
048	< 11	0	NA	NA
049	< 11	0	NA	NA
050	< 11	0	NA	NA
051	0	0	NA	NA
052	37	< 11	NA	NA
053	294	< 11	NA	NA
054	2155	23	NA	NA
055	< 11	0	NA	NA
056	25	0	NA	NA
057	226	< 11	NA	NA
058	< 11	0	NA	NA
059	0	0	NA	NA
060	< 11	0	NA	NA
061	< 11	0	NA	NA
062	< 11	0	NA	NA
063	< 11	0	NA	NA
064	< 11	0	NA	NA
065	< 11	< 11	NA	NA
066	12	0	NA	NA
070	299	< 11	NA	NA
071	< 11	0	NA	NA
072	12	0	NA	NA
073	< 11	0	NA	NA
074	32	0	NA	NA
075	36	0	NA	NA
076	< 11	0	NA	NA
077	92	0	NA	NA
078	2316	20	NA	NA
079	2670	26	NA	NA
080	0	0	NA	NA
081	< 11	0	NA	NA
082	< 11	< 11	NA	NA
083	< 11	0	NA	NA
084	< 11	0	NA	NA
085	< 11	0	NA	NA
086	0	0	NA	NA
087	0	0	NA	NA
088	76	0	NA	NA
090	< 11	0	NA	NA
091	12	0	NA	NA
092	< 11	0	NA	NA
093	< 11	0	NA	NA
094	0	0	NA	NA
095	< 11	0	NA	NA
096	< 11	0	NA	NA
097	38	< 11	NA	NA
098	285	< 11	NA	NA
099	387	< 11	NA	NA
100	11	0	NA	NA
101	< 11	0	NA	NA
102	< 11	0	NA	NA
103	< 11	0	NA	NA
104	< 11	0	NA	NA
110	854	< 11	NA	NA
111	203	0	NA	NA
112	3514	31	3295	> 20
114	< 11	< 11	NA	NA
115	< 11	0	NA	NA
116	< 11	0	NA	NA
117	22	< 11	NA	NA
118	0	0	NA	NA
120	< 11	0	NA	NA
121	< 11	0	NA	NA
122	18	0	NA	NA
123	< 11	0	NA	NA
124	< 11	0	NA	NA
125	< 11	0	NA	NA
126	0	0	NA	NA
127	13	0	NA	NA
128	11	0	NA	NA
129	< 11	0	NA	NA
130	56	0	NA	NA
131	221	< 11	NA	NA
132	< 11	0	NA	NA
133	35	0	NA	NA
134	< 11	0	NA	NA
135	24	0	NA	NA
136	129	< 11	NA	NA
240	750	< 11	NA	NA
241	784	< 11	NA	NA
242	1382	14	NA	NA
243	43	0	NA	NA
244	6692	84	6471	> 73
245	812	< 11	NA	NA
246	798	12	NA	NA
249	< 11	0	NA	NA
250	2460	34	NA	NA
251	373	12	NA	NA
252	68	< 11	NA	NA
253	332	< 11	NA	NA
254	11	0	NA	NA
255	81	< 11	NA	NA
256	3262	46	2589	> 35
257	< 11	0	NA	NA
258	22	0	NA	NA
259	655	< 11	NA	NA
260	25	0	NA	NA
261	< 11	0	NA	NA
262	< 11	0	NA	NA
263	49	< 11	NA	NA
264	< 11	0	NA	NA
265	< 11	0	NA	NA
266	168	< 11	NA	NA
267	< 11	0	NA	NA
268	192	< 11	NA	NA
269	89	< 11	NA	NA
270	259	< 11	NA	NA
271	156	0	NA	NA
272	2316	36	NA	NA
273	53	< 11	NA	NA
274	39	< 11	NA	NA
275	236	< 11	NA	NA
276	2942	41	2841	41
277	499	< 11	NA	NA
278	3947	43	3790	> 32
279	265	< 11	NA	NA
280	1993	23	NA	NA
281	323	< 11	NA	NA
282	650	< 11	NA	NA
284	36	0	NA	NA
285	8932	105	8756	> 94
286	1152	15	NA	NA
287	1465	17	NA	NA
288	574	< 11	NA	NA
289	1093	< 11	NA	NA
290	< 11	0	NA	NA
291	< 11	0	NA	NA
292	28	< 11	NA	NA
293	92	< 11	NA	NA
294	13	0	NA	NA
295	19	0	NA	NA
296	1794	33	NA	NA
297	< 11	0	NA	NA
298	43	0	NA	NA
299	11	< 11	NA	NA
300	3852	56	3463	> 45
301	91	< 11	NA	NA
302	28	< 11	NA	NA
303	42	< 11	NA	NA
304	69	< 11	NA	NA
305	1022	20	NA	NA
306	44	< 11	NA	NA
307	617	< 11	NA	NA
308	155	< 11	NA	NA
309	2138	32	NA	NA
310	17	0	NA	NA
311	2463	49	NA	NA
312	19	0	NA	NA
313	< 11	0	NA	NA
314	250	< 11	NA	NA
315	< 11	< 11	NA	NA
316	< 11	< 11	NA	NA
317	< 11	0	NA	NA
318	0	0	NA	NA
319	< 11	< 11	NA	NA
320	< 11	0	NA	NA
321	< 11	0	NA	NA
322	27	0	NA	NA
323	13	< 11	NA	NA
324	< 11	0	NA	NA
325	< 11	0	NA	NA
326	< 11	0	NA	NA
327	117	< 11	NA	NA
330	50	< 11	NA	NA
331	31	< 11	NA	NA
332	< 11	0	NA	NA
333	134	< 11	NA	NA
334	< 11	0	NA	NA
335	16	0	NA	NA
336	< 11	0	NA	NA
337	28	0	NA	NA
340	180	< 11	NA	NA
341	18	0	NA	NA
342	< 11	0	NA	NA
343	20	< 11	NA	NA
345	370	< 11	NA	NA
346	2484	32	NA	NA
347	31	0	NA	NA
348	333	< 11	NA	NA
349	514	< 11	NA	NA
350	48	0	NA	NA
351	144	< 11	NA	NA
352	< 11	0	NA	NA
353	214	< 11	NA	NA
354	833	13	NA	NA
355	259	< 11	NA	NA
356	73	< 11	NA	NA
357	38	0	NA	NA
358	21	0	NA	NA
359	29	< 11	NA	NA
390	< 11	0	NA	NA
391	< 11	0	NA	NA
392	< 11	0	NA	NA
393	< 11	0	NA	NA
394	87	< 11	NA	NA
395	< 11	0	NA	NA
396	74	< 11	NA	NA
397	164	< 11	NA	NA
398	< 11	0	NA	NA
401	3473	57	3297	> 46
402	81	< 11	NA	NA
403	30	< 11	NA	NA
404	< 11	0	NA	NA
405	12	< 11	NA	NA
420	24	0	NA	NA
421	< 11	0	NA	NA
422	11	0	NA	NA
423	55	< 11	NA	NA
424	2428	39	NA	NA
425	117	< 11	NA	NA
426	149	0	NA	NA
427	1726	19	NA	NA
428	139	< 11	NA	NA
429	185	< 11	NA	NA
460	887	< 11	NA	NA
461	8486	95	7391	82
462	8039	72	7085	> 61
463	547	< 11	NA	NA
464	265	< 11	NA	NA
465	9689	105	8817	> 94
466	3965	44	3456	> 33
470	344	< 11	NA	NA
471	74	0	NA	NA
472	812	< 11	NA	NA
473	2293	25	NA	NA
474	168	< 11	NA	NA
475	13	0	NA	NA
476	39	0	NA	NA
477	5638	66	4809	> 55
478	1053	12	NA	NA
480	22	< 11	NA	NA
481	15	0	NA	NA
482	52	< 11	NA	NA
483	20	< 11	NA	NA
484	< 11	0	NA	NA
485	23	0	NA	NA
486	360	< 11	NA	NA
487	883	11	NA	NA
488	96	< 11	NA	NA
490	1175	13	NA	NA
491	150	< 11	NA	NA
492	< 11	0	NA	NA
493	5213	72	4980	> 61
494	12	0	NA	NA
495	< 11	0	NA	NA
496	59	0	NA	NA
555	260	< 11	NA	NA
556	243	< 11	NA	NA
557	12	0	NA	NA
558	1669	25	NA	NA
560	306	< 11	NA	NA
562	70	0	NA	NA
564	1875	31	NA	NA
565	182	< 11	NA	NA
566	37	< 11	NA	NA
567	20	0	NA	NA
568	332	< 11	NA	NA
569	732	15	NA	NA
570	< 11	< 11	NA	NA
571	143	0	NA	NA
572	11	< 11	NA	NA
573	318	< 11	NA	NA
574	608	< 11	NA	NA
575	367	< 11	NA	NA
576	325	< 11	NA	NA
577	81	0	NA	NA
578	322	< 11	NA	NA
579	147	< 11	NA	NA
590	532	< 11	NA	NA
591	1193	16	NA	NA
592	1027	12	NA	NA
593	834	12	NA	NA
594	39	0	NA	NA
595	1942	28	NA	NA
596	174	< 11	NA	NA
597	55	0	NA	NA
598	21	0	NA	NA
599	18300	214	17496	> 203
614	1431	16	NA	NA
615	246	< 11	NA	NA
616	12359	147	11647	> 136
640	23072	273	22703	> 262
641	13673	137	13634	> 126
642	16142	201	> 16131	201
643	5359	71	5348	71
644	33388	402	> 33377	402
645	14635	142	> 14624	142
646	35157	383	35072	383
647	3739	41	> 3728	41
648	64498	686	64484	686
649	10840	79	10825	79
650	69544	657	> 69533	657
651	6638	114	> 6627	114
652	19701	252	> 19690	252
653	8455	111	> 8444	111
654	32528	314	> 32517	314
655	41164	474	> 41153	474
656	55029	609	55007	609
657	2928	38	2928	38
658	16677	211	> 16666	> 200
659	51772	638	> 51761	638
660	9619	118	> 9608	118
661	14279	171	14279	171
662	3374	41	3374	41
663	29834	304	> 29823	304
664	45531	410	> 45520	410
665	3899	42	> 3888	42
666	3278	29	> 3267	29
667	973	13	NA	NA
668	574	< 11	NA	NA
669	19736	257	> 19725	257
670	277	< 11	NA	NA
680	137	< 11	NA	NA
681	449	< 11	NA	NA
682	1123	13	NA	NA
683	60	0	NA	NA
684	93	0	NA	NA
685	101	< 11	NA	NA
686	437	< 11	NA	NA
690	422	< 11	NA	NA
691	553	< 11	NA	NA
692	3496	49	3041	> 38
693	174	< 11	NA	NA
694	22	< 11	NA	NA
695	931	16	NA	NA
696	434	< 11	NA	NA
697	14	0	NA	NA
698	1323	23	NA	NA
710	439	< 11	NA	NA
711	12	0	NA	NA
712	< 11	0	NA	NA
713	12	0	NA	NA
714	285	< 11	NA	NA
715	250	< 11	NA	NA
716	224	< 11	NA	NA
717	276	< 11	NA	NA
718	232	< 11	NA	NA
719	4236	50	3554	> 39
725	12	< 11	NA	NA
726	1227	21	NA	NA
727	822	13	NA	NA
728	2948	34	2632	> 23
729	6648	80	6059	> 69
730	29	0	NA	NA
731	< 11	0	NA	NA
732	34	0	NA	NA
733	505	< 11	NA	NA
764	836	17	NA	NA
765	2239	17	NA	NA
766	1338	14	NA	NA
767	379	< 11	NA	NA
768	320	< 11	NA	NA
769	498	< 11	NA	NA
770	1278	12	NA	NA
771	359	< 11	NA	NA
772	201	< 11	NA	NA
773	419	< 11	NA	NA
774	2684	25	NA	NA
775	490	< 11	NA	NA
776	163	0	NA	NA
777	74	< 11	NA	NA
778	395	< 11	NA	NA
779	960	< 11	NA	NA
780	10920	136	9589	123
781	348	< 11	NA	NA
782	3985	51	3613	> 40
783	1008	< 11	NA	NA
784	6327	80	5700	> 69
785	4721	66	4391	> 55
786	8768	107	7937	> 96
787	7433	98	6925	> 87
788	7205	69	6838	> 58
789	17304	219	16402	207
990	11	0	NA	NA
991	15	0	NA	NA
992	14	0	NA	NA
993	12	0	NA	NA
994	105	< 11	NA	NA
995	815	19	NA	NA
E930	19	0	NA	NA
E931	< 11	0	NA	NA
E932	30	< 11	NA	NA
E933	< 11	0	NA	NA
E934	12	< 11	NA	NA
E935	19	0	NA	NA
E936	< 11	< 11	NA	NA
E937	< 11	0	NA	NA
E938	11	< 11	NA	NA
E939	13	0	NA	NA
E940	< 11	0	NA	NA
E941	< 11	0	NA	NA
E942	< 11	0	NA	NA
E943	< 11	0	NA	NA
E944	0	0	NA	NA
E945	< 11	0	NA	NA
E946	0	0	NA	NA
E947	15	< 11	NA	NA
E948	< 11	0	NA	NA
E949	< 11	0	NA	NA
V01	3973	39	3843	> 28
V02	19428	166	19406	166
V03	243	< 11	NA	NA
V04	14975	101	14596	> 90
V05	4027	28	NA	NA
V06	1665	< 11	NA	NA
V07	3473	27	3454	27
V08	105	0	NA	NA
V09	43	< 11	NA	NA
V11	99	< 11	NA	NA
V14	2511	28	NA	NA
V17	790	< 11	NA	NA
V18	1015	13	NA	NA
V19	1321	15	NA	NA
V20	381	< 11	NA	NA
V21	81	0	NA	NA
V22	115473	1179	> 115462	1179
V23	33291	407	33262	407
V24	1026	13	NA	NA
V25	10448	101	9640	> 90
V26	10007	125	8926	110
V27	117143	1179	> 117132	1179
V28	85242	839	85222	839
V29	1210	11	NA	NA
V60	< 11	0	NA	NA
V61	1185	18	NA	NA
V62	103	< 11	NA	NA
V63	28	< 11	NA	NA
V64	564	< 11	NA	NA
V65	3840	48	3647	> 37
V66	11	0	NA	NA
V67	820	< 11	NA	NA
V68	135	0	NA	NA
V69	159	0	NA	NA
V70	5035	54	3769	42
V71	2838	38	2709	> 27
V72	56436	603	52992	562
V73	7321	66	6928	> 55
V74	13571	116	13177	116
V75	1295	17	NA	NA
V76	22401	204	20104	181
V77	17652	188	17299	> 177
V78	5379	69	5247	> 58
V79	78	< 11	NA	NA
V80	61	< 11	NA	NA
V81	1521	14	NA	NA
V82	3771	41	3635	> 30
Note: Variables that are < 11 are censored for anonymity and not including in gestational counts.

## Sheet: Pharmacy NDC Codes
Variable_Name	Number of pregnancies with a claim within 10 months from delivery	Number of ASD pregnancies with a claim within 10 months of delivery	Number of pregnancies with a claim within gestational days	Number of ASD pregnancies with a claim within gestational days	NDC_Codes
ALTERNATIVE_THERAPY_SUPPLEMENT	< 11	0	NA	NA	00525051090, 53191025101, 68040060216
ANALGESIC_DMARD	58	< 11	NA	NA	00074379902, 00074433902, 00555035201, 55513017728, 58406042534, 58406043504, 58406044504, 58406045504, 66993016130
ANALGESIC_NARCOTIC	12771	141	11207	124	00002035102, 00002035302, 00002036302, 00024033504, 00034051510, 00034051610, 00044072302, 00044072702, 00044072703, 00045051360, 00045051380, 00045051560, 00045052660, 00045065060, 00045065960, 00047044824, 00054017713, 00054023525, 00054026425, 00054026525, 00054279525, 00054309036, 00054354563, 00054368663, 00054415625, 00054439225, 00054439425, 00054449425, 00054457025, 00054457125, 000544582…
ANALGESIC_NONNARCOTIC	1666	13	NA	NA	00078008405, 00078008408, 00086005010, 00093085401, 00095024001, 00095024005, 00143111501, 00143178701, 00143178705, 00187084201, 00187084401, 00258365701, 00281038953, 00406097001, 00406097005, 00456067801, 00456067901, 00535001101, 00591048501, 00591336901, 00591336905, 00591341601, 00591341605, 00603254021, 00603254421, 00603254428, 00603254432, 00603254521, 00603254528, 00603254621, 006032547…
ANALGESIC_NSAID	3272	48	NA	NA	00004027301, 00004620001, 00004620301, 00006002568, 00006007468, 00006011031, 00006011068, 00006011468, 00009738601, 00009738605, 00009738701, 00023218105, 00023218110, 00023905504, 00023927705, 00025141160, 00025142160, 00025152031, 00025152051, 00025152531, 00025152551, 00025153002, 00025197531, 00025198031, 00029485220, 00054022725, 00065000203, 00067621593, 00067621597, 00086009175, 000930147…
ANALGESIC_SALICYLATES	85	0	NA	NA	00078010305, 00093075501, 00093075506, 00143178501, 00143178510, 00228202310, 00228202396, 00527155201, 00591321901, 00603255021, 00677082701, 00677143901, 52544095501, 52747070070, 57664010308, 57664010508, 60258005301, 60951076960, 64248009110, 64980010101, 66869082610
ANALGESIC_URINARY	912	< 11	NA	NA	00182090401, 00254497128, 00364028601, 00430018124, 00603514121, 00603514132, 00603514221, 00603514232, 00677057501, 00677080401, 00781151201, 00904792360, 10267086001, 51991052001, 51991052501, 52152000302, 52152000402, 52152000405, 53265019610, 53265019710, 53265019711, 64376081101, 64376081201, 64376081210, 65162051710, 65162052010, 66424004301, 66424004501
ANESTHETIC_GENERAL	< 11	0	NA	NA	00074909332, 00074909335, 00310030022, 55390013801
ANESTHETIC_LOCAL	350	< 11	NA	NA	00054350049, 00054850016, 00091475020, 00093920031, 00186024312, 00186032001, 00186033001, 00186036001, 00386000102, 00409427602, 00472099633, 00496082430, 00603139364, 00603723873, 00904086304, 17478071130, 38245020011, 50383077503, 50383077504, 60432046400, 63323020110
ANESTHETIC_LOCAL_COMBINATIONS	613	< 11	NA	NA	00046100010, 00168020437, 00168035730, 00182117533, 00186031521, 00186151501, 00186151503, 00186151601, 00472001699, 00548301500, 00603702073, 00603724073, 00781705803, 00904079335, 00998001615, 16590014130, 16881030015, 24208042015, 24208056162, 24338071115, 42192070810, 42546050104, 45802031156, 49158013019, 49158017830, 49158017843, 50383066730, 51672300605, 51672300803, 54868382400, 602580040…
ANESTHETIC_LOCAL_GLUCOCORTICOID_COMBINATIONS	839	11	NA	NA	00091069010, 00482480124, 00482480420, 00496075164, 00496077804, 00496077864, 00496079904, 00496079964, 00496080004, 00496080064, 00496080065, 00496080074, 00496082904, 00496095305, 00603749539, 00603749639, 00682909015, 18754048220, 42192010701, 42192010804, 42192010901, 51674011601, 51674011801, 51991067171, 59630013501, 60258045110, 66440376701, 67887010030, 68025004030, 68032019320, 680320257…
ANTIALLERGY	862	12	NA	NA	00009770902, 00023884205, 00023920105, 00037024110, 00037024130, 00037024230, 00037702560, 00065027105, 00065027225, 00065032505, 00065033230, 00065034510, 00093138943, 00451702506, 00451702530, 17478029111, 58768010205, 58768061010, 60505056901, 61314023710, 65086071110, 68669071110
ANTIBACTERIAL	53107	588	49212	548	00002306215, 00002312542, 00002312642, 00002317102, 00002317130, 00003010120, 00003010150, 00003010160, 00003010920, 00003010955, 00003010960, 00003011550, 00003011575, 00003011650, 00003011675, 00003012250, 00003012260, 00003013450, 00003013460, 00003060343, 00003065540, 00003065560, 00003076350, 00003081550, 00003087450, 00003173830, 00003173840, 00003173845, 00004011701, 00004196202, 000041964…
ANTIDOTES	< 11	0	NA	NA	00054449613, 00078047015, 00555090201, 00555090202
ANTIFUNGAL	10918	116	10047	> 105	00003059320, 00023412630, 00049342030, 00049343030, 00049350079, 00054414622, 00054414623, 00054828906, 00062021460, 00062165002, 00062165003, 00062535001, 00062535101, 00062535601, 00062542601, 00062542605, 00062543005, 00062543401, 00062543402, 00062546001, 00062546002, 00062546003, 00066800801, 00066800802, 00072820015, 00072820060, 00072840030, 00078017905, 00078017915, 00093084015, 000930840…
ANTIINFECTIVE_GENERAL	3559	31	3230	> 20	00003046660, 00003046665, 00003056630, 00003056660, 00023010605, 00023031304, 00023782410, 00029152611, 00065064705, 00065064710, 00065064725, 00065064835, 00066005101, 00076010803, 00076090990, 00085080901, 00085092401, 00085092402, 00168002738, 00168002938, 00168008115, 00168008130, 00168008160, 00168008915, 00168008930, 00168008960, 00168022138, 00168025815, 00168025846, 00168037030, 001724626…
ANTIINFLAMMATORY_GLUCOCORTICOIDS	11329	157	9231	130	00003017360, 00003024820, 00003024920, 00003029328, 00003050162, 00003050649, 00003148220, 00003148230, 00009001201, 00009002201, 00009003101, 00009004902, 00009005602, 00009005604, 00009007301, 00009015501, 00009016501, 00009016502, 00009017601, 00009019302, 00023031604, 00033250417, 00037381112, 00054001725, 00054001729, 00054001825, 00054001829, 00054001920, 00054001925, 00054317757, 000544179…
ANTIINFLAMMATORY_GLUCOCORTICOIDS_ANESTHETIC_COMBINATIONS	309	< 11	NA	NA	00482480014, 00482480020, 00482480220, 00482480860, 10337071019, 10337071052, 10337071510, 18754048014, 18754048120, 60258004101, 60258004103, 64980031914, 64980031920, 68032011101, 68032012420, 68032012820
ANTINEOPLASTIC_ANTIMETABOLITES	35	0	NA	NA	00054458111, 00054458127, 00066715030, 00093551006, 00173080725, 00187320426, 00187320447, 00378001401, 00378354752, 49884072401, 49884092202, 51672406301, 57844052207, 66530024940
ANTINEOPLASTIC_HORMONE	2349	35	NA	NA	00078024915, 00093078256, 00172565658, 00172565760, 00182315499, 00185740014, 00185740085, 00300361224, 00300361228, 00300362628, 00310020130, 00378027493, 00555087063, 00555090401, 00703401418, 00703401419, 00703402419, 49884036826
ANTINEOPLASTIC_SYSTEMIC_ENZYME_INHIB	< 11	0	NA	NA	00078043815
ANTIPARASITIC	333	< 11	NA	NA	00004017202, 00006003220, 00007550040, 00024156210, 00054002511, 00072220316, 00072220360, 00085174701, 00093910729, 00093977401, 00115701009, 00115705606, 00143212522, 00143212801, 00172300160, 00173066518, 00173067501, 00173067502, 00173067601, 00378037301, 00378613106, 00472024260, 00555017178, 00591069801, 00591069805, 00781140701, 00781507686, 00955079001, 10631009260, 45802026937, 516725276…
ANTISEPTICS	457	< 11	NA	NA	00024153502, 00062542101, 00093001416, 00116200116, 00126027116, 00247121738, 00472003616, 00603770192, 00884398603, 00884478902, 08213010040, 08290326895, 11110038524, 11917006104, 50383072016, 51284062022, 60267012585, 68032019403
ANTISPASMODICS	582	17	NA	NA	00007529020, 00009454402, 00009519001, 00009519101, 00009519102, 00023935030, 00054472125, 00068012361, 00068012516, 00078041915, 00078042015, 00091311101, 00091353201, 00091353801, 00093520601, 00093520701, 00093520801, 00115181101, 00143114010, 00143122701, 00143312601, 00143312610, 00364055901, 00378161001, 00378162001, 00378162005, 00378601501, 00378660501, 00378661001, 00430018215, 004820061…
ANTIVIRAL	7254	73	6870	> 62	00003196701, 00003362412, 00003363112, 00004024451, 00004024515, 00004024648, 00004080085, 00004080285, 00007411513, 00007411613, 00007411713, 00054011413, 00054011513, 00067315510, 00067602415, 00074395977, 00074663322, 00074663330, 00074679922, 00078036615, 00078036715, 00078036815, 00078036964, 00087667317, 00087667417, 00093725856, 00093725956, 00093811756, 00093811856, 00093811956, 000938940…
BIOLOGICALS_PASSIVE_IMMUNIZING_AGENTS	38	< 11	NA	NA	00026063101, 00026063102, 00562780501, 00562780505, 00562780525, 00562780705, 00562780706, 00562780710, 13533063102
BIOLOGICALS_VACCINES	13	0	NA	NA	19515088507, 19515088607, 33332000901, 49281000910, 49281038015, 66521011010, 66521011210
CARDIOVASCULAR_ANGINA_THERAPY	13	0	NA	NA	00071041813, 00168032630, 00168032660, 00281032630, 58177032418, 59930309401
CARDIOVASCULAR_ANTIARRHYTHMICS	< 11	0	NA	NA	00054001125, 00185017001, 00185434601, 00378851001, 00378851501, 00555086002, 00591058301, 49884045802, 49884069501, 65726026125
CARDIOVASCULAR_ANTIHYPERLIPIDEMICS	315	< 11	NA	NA	00003517805, 00003519410, 00006074031, 00006074054, 00006074931, 00009045003, 00015058011, 00069225030, 00071015523, 00071015623, 00071015694, 00071015723, 00074307490, 00074308090, 00074401390, 00074612290, 00074612390, 00074918990, 00078023405, 00078035415, 00093057606, 00093067005, 00093715256, 00093715398, 00093715410, 00093715498, 00093715510, 00093715598, 00093715698, 00093720198, 000937202…
CARDIOVASCULAR_ANTIHYPERTENSIVE_THERAPY	1598	25	NA	NA	00005323423, 00005385043, 00005385143, 00006001958, 00006010658, 00006071731, 00006071754, 00006071758, 00006074731, 00006074758, 00006095231, 00006095254, 00006095258, 00006096031, 00006096058, 00048580601, 00071022006, 00071022306, 00071053023, 00071053223, 00071053523, 00074227813, 00074328713, 00074328913, 00078031405, 00078031434, 00078031505, 00078031534, 00078035805, 00078035834, 000780359…
CARDIOVASCULAR_BETA_ADRENERGIC_BLOCKERS	1788	27	NA	NA	00003020750, 00005321843, 00005321934, 00005381638, 00007337113, 00007337213, 00007413920, 00007414020, 00007414120, 00007414220, 00028005101, 00046042181, 00046042281, 00046047081, 00046047181, 00046047381, 00046047981, 00078045805, 00093073301, 00093073310, 00093073401, 00093075201, 00093075210, 00093075301, 00093078701, 00093078710, 00093527056, 00172423560, 00172436460, 00172436470, 001724365…
CARDIOVASCULAR_CALCIUM_CHANNEL_BLOCKERS	2696	41	2658	41	00025202131, 00026885151, 00054010122, 00069152068, 00069153068, 00069153072, 00069154068, 00069260066, 00069265066, 00069265072, 00069266066, 00074306130, 00074306230, 00074306330, 00088179942, 00091408501, 00091408701, 00093031801, 00093031901, 00093081901, 00093081955, 00093102101, 00093102201, 00093102301, 00093511298, 00093511798, 00093517301, 00093517355, 00093527201, 00093817101, 000938171…
CARDIOVASCULAR_DIURETICS	556	< 11	NA	NA	00005075323, 00007365022, 00025172003, 00039006710, 00054429731, 00093712901, 00172208360, 00172208380, 00172208960, 00172208980, 00172290780, 00172290880, 00172295060, 00228222196, 00228222296, 00228267211, 00228267311, 00228280311, 00228280350, 00228282011, 00378006901, 00378008001, 00378016001, 00378020801, 00378020810, 00378021610, 00378022201, 00378024301, 00378043701, 00378057701, 003780810…
CARDIOVASCULAR_INOTROPES	33	< 11	NA	NA	00173024275, 00173024955, 00173024975, 00527132401, 00527132410, 00527132501, 00527132510, 51285091505, 51285097005, 57664044118, 62794014501, 62794014510, 62794014601, 62794014610
CARDIOVASCULAR_SYMPATHOMIMETICS	310	< 11	NA	NA	00378190101, 13436070001, 13436070002, 13436070102, 49502050001, 49502050002, 49502050102, 54092000401, 59630080202, 60505132501
CHEMICAL_DEPENDENCY_ALCOHOLISM	< 11	0	NA	NA	00456333001
CHEMICAL_DEPENDENCY_SMOKING	59	0	NA	NA	00009519501, 00009519508, 00069046856, 00069046956, 00069046997, 00069047197, 00093570301, 00135014502, 00173055601, 00173055602, 00591086760, 00591289030, 00591289330, 00766004548, 67767011760
CNS_ADHD	396	< 11	NA	NA	00002322930, 00002323830, 00002323930, 00002325030, 00074602513, 00078037005, 00078037105, 00078037205, 00078042405, 00078043105, 00078043205, 00078044005, 00078044105, 00083000330, 00083003430, 00093527601, 00115133101, 00115133301, 00185008401, 00185011101, 00185040101, 00406112101, 00406112201, 00406112401, 00406145101, 00406155401, 00406889301, 00555076702, 00555076802, 00555077502, 005550777…
CNS_ANTIANXIETY	3535	59	2729	48	00005312823, 00009002901, 00009005501, 00009005707, 00009005907, 00009006607, 00009009001, 00049560066, 00054353244, 00069541066, 00069542066, 00069544097, 00087082232, 00087082233, 00087082481, 00091332101, 00091332201, 00091332301, 00093005301, 00093005401, 00093100301, 00140000501, 00140000514, 00140000601, 00140000614, 00172290960, 00172291160, 00172291170, 00172392560, 00172392570, 001723926…
CNS_ANTICONVULSANT	967	20	NA	NA	00004005801, 00004006801, 00004028022, 00004028122, 00037043001, 00045063965, 00045064065, 00045064165, 00045064265, 00045064565, 00054009825, 00054009925, 00071000724, 00071036224, 00071036232, 00071036524, 00071036924, 00071036932, 00071041624, 00071042624, 00071051324, 00071080324, 00071080524, 00071080624, 00071101268, 00071101368, 00071101468, 00071101568, 00071101668, 00071101968, 000780336…
CNS_ANTIDEPRESSANTS	7654	118	6817	> 107	00002300475, 00002321045, 00002322045, 00002323330, 00002323430, 00002323560, 00002323704, 00002323730, 00002324030, 00002324033, 00002327030, 00002400630, 00008070108, 00008070301, 00008070401, 00008070407, 00008070501, 00008078101, 00008078107, 00008078108, 00008083301, 00008083303, 00008083321, 00008083322, 00008083601, 00008083603, 00008083620, 00008083621, 00008083622, 00008083701, 000080837…
CNS_ANTINARCOLEPSY_ANTICATAPLEXY	37	< 11	NA	NA	63459010001, 63459010101, 63459020001, 63459020101, 68727010001
CNS_ANTIPARKINSON	192	< 11	NA	NA	00007489220, 00009000402, 00078001705, 00078001715, 00093029301, 00093029310, 00093528301, 00093528401, 00093715901, 00093716101, 00378204201, 00378204293, 00378550201, 00378552501, 00378555001, 00378709601, 00378709693, 00527170401, 00574010601, 00597018490, 00597018590, 00781181701, 00781181731, 00781204801, 00781532501, 00781532531, 00832011100, 00832101500, 00832101550, 00832108000, 498840164…
CNS_ANTIPSYCHOTICS	182	< 11	NA	NA	00002411230, 00002411260, 00002411530, 00002411560, 00002411630, 00002411704, 00002411730, 00002411760, 00002441560, 00002442030, 00002442060, 00049396060, 00049397060, 00049398060, 00049399060, 00093022505, 00093022506, 00310027110, 00310027210, 00310027460, 00310027510, 00310027810, 00310027910, 00310027939, 00310028060, 00310028160, 00310028239, 00378021401, 00378025701, 00378035101, 003782002…
CNS_BIPOLAR_THERAPY	31	< 11	NA	NA	00032449201, 00054002125, 00054252725, 00054252731, 00054452725, 00143127701, 00143318901, 00173059402, 53265027010, 53265028310, 60505250401, 68968449201
CNS_MIGRAINE_THERAPY	1344	14	NA	NA	00006026606, 00006026609, 00006026612, 00006026706, 00006026709, 00006026712, 00006380009, 00006380012, 00006380106, 00006380109, 00006380112, 00025208506, 00037720860, 00037720920, 00037721020, 00037721125, 00037721321, 00049233034, 00049233045, 00049234005, 00049234034, 00049234045, 00062208506, 00062208512, 00074382611, 00074382613, 00074621213, 00074621413, 00074621513, 00074621553, 000747126…
CNS_SEDATIVE_HYPNOTICS	3363	36	3130	> 25	00008092581, 00008092681, 00009001759, 00024540110, 00024540131, 00024540134, 00024540150, 00024542110, 00024542131, 00024542150, 00024550131, 00024552110, 00024552131, 00025540131, 00025542131, 00054008525, 00054008625, 00054008629, 00054008725, 00054008729, 00054485906, 00054885925, 00093007301, 00093007401, 00121053216, 00228207610, 00228207650, 00228207710, 00228207750, 00228288810, 002282888…
CNS_STIMULANTS	19	0	NA	NA	00007351320, 00007351420, 00007351459, 00007351920, 00406896201, 00555095202, 00555095302, 00555095502, 00555095602, 54092044801
COGNITIVE_DISORDER_ANTIDEMENTIA	< 11	0	NA	NA	00456320560, 62856024690
CONTRACEPTIVES	5401	53	NA	NA	00008091202, 00008111730, 00008251402, 00008253601, 00008253605, 00008257602, 00009074630, 00009470901, 00009737604, 00025016109, 00052026106, 00052027301, 00052027303, 00052028106, 00052028306, 00062125101, 00062125115, 00062133215, 00062141101, 00062141116, 00062171415, 00062176115, 00062178115, 00062179615, 00062190115, 00062190315, 00062190715, 00062191015, 00062192015, 00062330200, 000623303…
DECONGESTANTS	< 11	0	NA	NA	11980015415, 24208072506
DENTAL_PRODUCTS	367	< 11	NA	NA	00093913110, 00126000621, 00126007061, 00126007534, 00126007592, 00126007634, 00126007692, 00126008802, 00126013166, 00126017916, 00126017999, 00126028666, 00126028733, 00126028766, 00126028802, 00126028866, 00126029002, 00126231068, 00603362232, 00603362332, 00677167810, 00813006610, 51817062216, 52152012705, 52152012805, 58177043240, 58177043309, 58177043340, 58177043409, 58177043440, 581770835…
DERMATOLOGICAL_ACNE_THERAPY	3297	38	2840	> 27	00004016949, 00009311602, 00009311614, 00009332901, 00009333101, 00009333102, 00023367030, 00023431230, 00023869430, 00023869450, 00062016501, 00062017512, 00062017513, 00062019002, 00062019003, 00062019011, 00062020402, 00062020403, 00062020411, 00062027501, 00062047545, 00062057546, 00062118501, 00066002825, 00066049425, 00066049450, 00066049455, 00066051023, 00066051046, 00066057760, 000667500…
DERMATOLOGICAL_ANTIPERSPIRANT	95	< 11	NA	NA	00096070735, 00096070737, 00096070760, 00096070960, 58980015010, 58980015011, 58980015020, 59366271003, 59366271004, 59366271006
DERMATOLOGICAL_ANTIPRURITICS	< 11	0	NA	NA	00064360045, 10337080403, 10337080445, 62436052330, 62436052345
DERMATOLOGICAL_ANTIPSORIATICS	98	0	NA	NA	00023004203, 00023004210, 00023833503, 00023833510, 00023915530, 00023915560, 00023915630, 00023915660, 00072026003, 00072026006, 00072026012, 00072116006, 00072254006, 00072254012, 00299201210, 00430301015, 00430301017, 00430302015, 00430302017, 00430303015, 00430323015, 00430323016, 00430324015, 50242005801, 50242005804, 50383073202
DERMATOLOGICAL_ANTISEBORRHEIC	86	0	NA	NA	00064400006, 00064400012, 00064410050, 00064410100, 00064430030, 00072685004, 00182608837, 10337050010, 10337065319, 10337065501, 10337066410, 13548004012, 13548004330, 23589001906, 45802004064, 45802093901, 59366360002, 60432052804, 67857080330, 68032010006, 68032010012, 68032012718, 68032014275
DERMATOLOGICAL_BURN_PRODUCTS	113	< 11	NA	NA	00591081046, 00591081055, 00591081085, 08880950540, 08880950550, 49884060036, 49884060040, 49884060057, 49884060058, 49884060085, 49884060136, 52544081046, 52544081055, 61570013120, 61570013150
DERMATOLOGICAL_EMOLLIENTS	99	< 11	NA	NA	00062020502, 00062020503, 00072571214, 00072573028, 00072573038, 00145420001, 00145420002, 00496059801, 00574202108, 00574202116, 00884499004, 10337064745, 10337065715, 13453010011, 18754064745, 29336010011, 45802041926, 45802049326, 45802049383, 50383073145, 59366400003, 64980030912, 67857080090, 68032010115, 68032013045
DERMATOLOGICAL_ENZYMES	< 11	0	NA	NA	00064390060, 00064501015, 00064501030, 13279010030, 58980076511, 58980077611
DERMATOLOGICAL_KERATOLYTICS_ANTIMITOTICS	165	0	NA	NA	00064401013, 00064401114, 00066060303, 00066060307, 00574061105, 00591320413, 10337064510, 10337064610, 10337064810, 10337064910, 10337065249, 10337065252, 10337065651, 10337065805, 10337065809, 10337065915, 10337066311, 10337066349, 11086003040, 12870000101, 13548001013, 13548001114, 13548001206, 13925005010, 16781015760, 18754065219, 18754065252, 18754065915, 23710004075, 42546027001, 458020170…
DERMATOLOGICAL_PIGMENTING_AGENTS	14	0	NA	NA	00187040231, 00187042046, 00299595030, 59366278103, 59366278503, 59366278703, 99207025510, 99207025520
DERMATOLOGICAL_PROTECTANTS	< 11	0	NA	NA	08569000003, 68032023800
DERMATOLOGICAL_ROSACEA_THERAPY	459	12	NA	NA	00299382004, 00299382230, 00299386060, 10922082502, 10922082610, 50419082501, 50419082502, 64682000901
DIAGNOSTIC_AGENTS	7598	102	> 7587	> 91	00193146550, 00193146621, 00193252350, 00193264020, 00193288021, 00193288050, 00193288221, 00193288250, 00193361050, 00193362250, 00193362350, 00193362721, 00193387150, 00193391125, 00193391850, 00193394221, 00193707025, 00193708050, 00193709021, 08290322053, 08290322054, 08317121000, 08317121550, 08317710050, 08463320350, 08480492050, 08484052400, 08548043437, 08554332901, 08554333702, 194589769…
DME_DIABETIC	7267	105	7076	> 94	00169185189, 00169185250, 00169185255, 00169185275, 00193144001, 00193388501, 00193390101, 00193395201, 00193550921, 00193611701, 00193654621, 00193658621, 00193715101, 00193718201, 00193718401, 00603699521, 00603699621, 00603699721, 00603699821, 00603699921, 00603700021, 08080852801, 08189609600, 08189610000, 08189610001, 08189610601, 08189750510, 08189850820, 08189850920, 08214025720, 082140357…
DME_EMPTY_CONTAINER	< 11	0	NA	NA	47270054111
DME_PARENTERAL_ADMINISTRATION	570	14	NA	NA	08290305103, 08290305106, 08290305109, 08290305122, 08290305125, 08290305127, 08290305128, 08290305129, 08290305136, 08290305142, 08290305145, 08290305155, 08290305156, 08290305159, 08290305165, 08290305167, 08290305175, 08290305176, 08290305185, 08290305194, 08290305195, 08290305196, 08290305199, 08290305200, 08290305500, 08290309572, 08290309574, 08290309577, 08290309580, 08290309582, 082903095…
DME_RESPIRATORY_THERAPY	81	0	NA	NA	00085460202, 00456074413, 00456074513, 00456074613, 00456315467, 04351079510, 08373076510, 08373080010, 08373080310, 11391030200, 47360017201, 47360017202, 49502020701, 59196000901, 83490051001
EATING_DISORDER_THERAPY_ANOREXIC_AGENTS	40	0	NA	NA	00185064401, 00185064701, 00185405701, 00185405710, 00185500001, 00185525401, 00228301611, 00527130801, 00527131001, 00527144501, 00591078301, 00603519221, 10702002501, 52152015902, 53265025710, 53265025910, 53489043301, 57844000901
EATING_DISORDER_THERAPY_ANTIOBESITY_AGENTS	12	0	NA	NA	00004025652, 00048061001, 00074245612, 00074245712, 00074245713
ENDOCRINE_ANDROGENS	< 11	0	NA	NA	52544046960, 65628002001, 66887000105
ENDOCRINE_CALCIUM_BONE_METABOLISM_REGULATORS	21	0	NA	NA	00002416530, 00004018682, 00006003144, 00006007744, 00006071044, 00078031154, 00078031190, 00093517144, 00149047001, 00149047101, 00149047201, 00245000835
ENDOCRINE_CORTICOSTEROIDS	15	0	NA	NA	00003042950, 00115703301, 00555099702
ENDOCRINE_DIABETIC_THERAPY	4891	60	4660	60	00002751001, 00002751101, 00002751201, 00002751559, 00002751659, 00002803101, 00002821001, 00002821501, 00002831001, 00002831501, 00002841501, 00002850101, 00002861501, 00002871501, 00002872559, 00002873001, 00002873059, 00002877059, 00002879459, 00002879959, 00006027731, 00006057561, 00006057761, 00007315213, 00007315313, 00007316318, 00007316418, 00007316618, 00007316718, 00007316818, 000090171…
ENDOCRINE_ESTROGENS	2227	36	NA	NA	00003033050, 00003034350, 00009517303, 00009517304, 00013215036, 00032102301, 00032102601, 00046086481, 00046086681, 00046086781, 00046086881, 00046087293, 00046110281, 00046110291, 00046110481, 00071014445, 00078034345, 00078034442, 00078034445, 00078034642, 00078034645, 00078036545, 00078048142, 00083232008, 00083232062, 00083232608, 00083232808, 00083232862, 00085007003, 00087075501, 000870755…
ENDOCRINE_FERTILITY	9872	147	8912	133	00008090803, 00032170801, 00032171101, 00052030221, 00052030621, 00052030631, 00052030802, 00052030902, 00052031301, 00052031510, 00052031601, 00052032601, 00068022630, 00093004103, 00093004156, 00093004165, 00364668354, 00374200705, 00402012610, 00402037910, 00574043000, 00574043001, 00574043010, 00574043025, 00574043100, 00574043101, 00574043110, 00574043111, 00574043125, 00574043200, 005910781…
ENDOCRINE_HORMONES	349	11	NA	NA	00002808901, 00025016608, 00052030151, 00053245300, 00075001600, 00093731701, 00300364101, 00300366301, 24208034205, 44087100502, 44087108801, 44087120301, 44087122501, 55566502001, 57844071319
ENDOCRINE_OXYTOCICS	74	< 11	NA	NA	00078005405
ENDOCRINE_THYROID_THERAPY	5785	69	5735	69	00005460923, 00005460934, 00048102003, 00048102005, 00048104003, 00048104005, 00048105003, 00048105005, 00048105013, 00048106003, 00048106004, 00048107003, 00048107005, 00048108003, 00048108005, 00048109003, 00048109005, 00048109013, 00048110003, 00048113003, 00048113005, 00048113013, 00048114003, 00048114005, 00048117003, 00074372713, 00074434113, 00074434119, 00074455211, 00074455213, 000744552…
GASTROINTESTINAL_ANTIDIARRHEALS	230	< 11	NA	NA	00054319446, 00093031101, 00172396660, 00172396680, 00185002405, 00185002410, 00378041501, 00378041510, 00378210001, 00406046310, 00472080216, 00527117010, 00603149458, 00781126201, 00781126210, 49884077101, 49884077110, 50383085516, 54482093001, 65162030110, 65162030111
GASTROINTESTINAL_ANTIEMETICS	12463	135	12311	> 124	00004024126, 00004024133, 00006046105, 00006046106, 00006046230, 00006046405, 00006046410, 00006386203, 00007334415, 00007336720, 00008021201, 00008022901, 00008049801, 00054006447, 00054014308, 00067434504, 00088120205, 00088120243, 00088120305, 00088120329, 00088120343, 00093023356, 00093723656, 00093730165, 00093730203, 00093730265, 00093748520, 00093964301, 00093965201, 00172369160, 001730442…
GASTROINTESTINAL_COLONIC_ACIDIFIER	61	0	NA	NA	00472136016, 42769134003, 42769134006, 50383079516, 60432003816
GASTROINTESTINAL_DIGESTIVE_AIDS	< 11	0	NA	NA	00032120501, 00032121001, 00032122001, 00045034260, 00115703601, 00115704001, 58914000410, 58914000450
GASTROINTESTINAL_GALLSTONE_SOLUBILIZING_AGENTS	130	0	NA	NA	00078031905, 00093536001, 00093536101, 00093938001, 00378173001, 00527132601, 00591315901, 52152006002, 52544093001, 58914078510, 58914078550, 58914079010, 64980013901, 66993040502, 66993040602
GASTROINTESTINAL_IBS_AGENTS	58	< 11	NA	NA	00078035580, 00078035680, 00078042620, 00173069005
GASTROINTESTINAL_INFLAMMATORY_BOWEL_AGENTS	349	< 11	NA	NA	00013010101, 00013010201, 00032192428, 00032192482, 00054007928, 00093688871, 00093916871, 00149075202, 00149075215, 00378675082, 00574202001, 00574202007, 00591079601, 00591079605, 00603580321, 42769138007, 45802009828, 45802009851, 52544079605, 53489014701, 53489014705, 54092018981, 54092019112, 54092019180, 54092047612, 54868485500, 58914050056, 58914050118, 58914050142, 58914050156, 597620104…
GASTROINTESTINAL_LAXATIVES	448	< 11	NA	NA	00054348663, 00091044723, 00091703623, 00093529982, 00121057716, 00472135808, 00472135832, 00574041202, 00574041205, 00574041207, 00603137856, 00603137858, 00603137859, 10572040001, 10572081002, 10572081003, 10572081005, 43386009019, 49884014643, 49884014646, 50383077908, 50383077916, 50383077932, 51991045757, 51991045758, 52268010001, 52268030001, 52268030101, 52268030201, 52268030301, 522680400…
GASTROINTESTINAL_PEPTIC_ULCER_THERAPY	4344	58	4061	> 47	00002314460, 00006096331, 00006096358, 00006096431, 00006096458, 00006353892, 00008060601, 00008060701, 00008084181, 00008084199, 00008084381, 00025145160, 00025146134, 00025146160, 00088170015, 00088171247, 00088171255, 00093001198, 00093001298, 00093011301, 00093089601, 00093089701, 00093221001, 00093521001, 00093521101, 00093735156, 00093819201, 00093820401, 00093830501, 00093854401, 000938544…
GASTROINTESTINAL_PHOSPHATE_BINDERS	< 11	0	NA	NA	58468002101
GASTROINTESTINAL_PROKINETIC_AGENTS	3333	38	3300	38	00031670163, 00031670170, 00091670163, 00091670170, 00093220301, 00093220305, 00093220310, 00093220401, 00093220405, 00121057616, 00182178989, 00228226910, 00228226950, 00472045416, 00591222801, 00591222805, 00591222901, 00591222905, 00591222910, 00603461421, 00603461432, 00603461520, 00603461521, 00603461528, 00603461532, 00603461721, 00677103905, 00677132301, 00904107080, 16714006104, 167140062…
GENITOURINARY_INTERSTITIAL_CYSTITIS_AGENTS	33	0	NA	NA	00062980001, 00433043305, 17314930001
GENITOURINARY_IRRIGANTS	< 11	0	NA	NA	00074713809, 00264220100, 00327001105, 00338004802, 00338004804
GENITOURINARY_PROSTATIC_HYPERTROPHY_AGENTS	< 11	0	NA	NA	00597005801
GENITOURINARY_URINARY_PH_MODIFIERS	18	0	NA	NA	00178061001, 00245007111, 17314932101, 17314933001, 60258000116, 64980010401, 64980013801
GENITOURINARY_URINARY_RETENTION_THERAPY	< 11	0	NA	NA	00832051200, 50111032501, 64679096501, 64679096701, 65473069701, 65473070401
GOUT_HYPERURICEMIA_THERAPY	< 11	0	NA	NA	00143120110, 00378013701, 00378015601, 00591094401, 00591534701, 00591554405
HEMATOLOGICAL_ANTICOAGULANTS	1426	26	NA	NA	00002721701, 00007323011, 00007323211, 00007323411, 00009029101, 00009031702, 00009031710, 00009031711, 00013240691, 00013242601, 00013242691, 00013243606, 00013519001, 00056016870, 00056017270, 00056017470, 00056018970, 00074131601, 00074131611, 00074131613, 00074131614, 00074131632, 00074140201, 00074140231, 00075062040, 00075062160, 00075062280, 00075062300, 00075062403, 00075062430, 000750626…
HEMATOLOGICAL_HEMATOPOIETIC_AGENTS	< 11	0	NA	NA	55513001304, 55513012610, 55513014810, 55513047810, 55513092410, 59676031001, 59676034001
HEMATOLOGICAL_HEMATORHEOLOGIC_AGENTS	< 11	0	NA	NA	00093511601, 00228274750, 00378035701, 60505003306
HEMATOLOGICAL_PLATELET_AGGREGATION_INHIBITORS	13	0	NA	NA	00555025202, 00597000160, 60505025301, 63653117101, 63653117106
IMMUNOMODULATORS	226	< 11	NA	NA	00023916330, 00023916332, 00085123501, 00089061012, 00168043224, 29336061012, 29336061024
IMMUNOSUPPRESSIVES	208	< 11	NA	NA	00054408425, 00078024615, 00078024815, 00078037540, 00078037546, 00078037549, 00078037563, 00185093230, 00185093330, 00406200301, 00469060773, 00469061773, 00469065773, 00469520111, 00469520130, 00469520160, 00469520211, 00469520230, 00469520260, 00591222315, 00781105901, 00781507501, 50111092043, 60976059755, 65483059010, 65649023141, 66479030110, 66591022141
IMPOTENCE_AGENTS	< 11	0	NA	NA	00069422030
METABOLIC_MODIFIERS	< 11	0	NA	NA	54482014407, 64980013009
MOUTH_THROAT_APHTHOUS_ULCER_THERAPY	13	0	NA	NA	10158005901, 64854002901, 67404010005
MOUTH_THROAT_MOUTHWASHES	< 11	0	NA	NA	65628005001
MOUTH_THROAT_XEROSTOMIA	< 11	0	NA	NA	00781510001, 08514021001
MULTIPLE_SCLEROSIS_AGENTS	43	< 11	NA	NA	00088115330, 44087002203, 44087004403, 44087882201, 50419052115, 50419052315, 50419052325, 59627000103, 59627000205, 68546031730
MUSCULOSKELETAL_MUSCLE_RELAXANTS	1779	15	NA	NA	00031744963, 00037200101, 00037225010, 00086006210, 00093054201, 00093516051, 00093516351, 00095015006, 00095030006, 00115201101, 00143117601, 00143117610, 00143129001, 00143129201, 00143129205, 00172409660, 00172409680, 00172409760, 00185002201, 00185071301, 00185071401, 00185072401, 00185440051, 00364034601, 00364034701, 00364234801, 00364234802, 00378075101, 00378075110, 00378075193, 003780771…
NEUROMUSCULAR_ANTIMYASTHENIC_AGENTS	12	0	NA	NA	00115351101, 00187301330, 00591319101, 00781501501
NUTRITIONAL_DIETARY_PRODUCTS	< 11	0	NA	NA	66213054060, 66213054160
NUTRITIONAL_MINERALS_ELECTROLYTES	4565	58	4537	58	00074707930, 00074712530, 00085078701, 00085171701, 00085171801, 00085171802, 00087076643, 00093531001, 00093531010, 00093531101, 00093531105, 00093531110, 00131433086, 00178008390, 00178008990, 00185538076, 00185538088, 00245000331, 00245003530, 00245003930, 00245004011, 00245004015, 00245004111, 00245004115, 00245005711, 00245005810, 00245005811, 00245005815, 00245015560, 00277018101, 002810259…
NUTRITIONAL_VITAMINS	65181	754	64890	> 743	00004014301, 00004014401, 00005558611, 00006004368, 00008081101, 00024172710, 00024173001, 00024173030, 00024173090, 00054000713, 00054000725, 00071028224, 00074915801, 00093065701, 00093065801, 00093722193, 00093911101, 00093911105, 00093915801, 00093916505, 00093916554, 00093916601, 00093921793, 00131220909, 00131220937, 00131230909, 00131230937, 00131230986, 00143124801, 00143124810, 001780829…
OPHTHALMIC_ARTIFICIAL_TEARS	< 11	0	NA	NA	15821010115
OPHTHALMIC_INTRAOCULAR_PRESSURE_REDUCING_AGENTS	38	0	NA	NA	00006362810, 00006362835, 00006362836, 00013830301, 00013830304, 00023917705, 00023917710, 00023918703, 00023918705, 00023932105, 00023932110, 00065024615, 00065026617, 00065026625, 00065026634, 00065027510, 24208032410, 24208050510, 24208050515, 24208054015, 60505055102, 60758080110, 61314022505, 61314022525, 61314022705, 61314022710, 61314022715, 67425000350, 68669052505
OPHTHALMIC_MYDRIATICS_CYCLOPLEGICS	21	0	NA	NA	00065039605, 00065039615, 00065039702, 00998031505, 00998033105, 24208073501, 24208073506, 24208075060, 59390019205, 61314030302, 61314039603
OTIC_PINNA_AGENTS	< 11	< 11	NA	NA	51674011702, 68047009060
OTIC_WAX_REMOVERS	< 11	0	NA	NA	00034549006
PHARMACEUTICAL_ADJUVANTS	472	< 11	NA	NA	00395061716, 00395262501, 00395262594, 00406805003, 00517302025, 00574042010, 00574042025, 00574045005, 00574046125, 17317019801, 38779000406, 38779000904, 38779000905, 38779003103, 38779005103, 38779016309, 38779019506, 38779024201, 38779025305, 38779027903, 38779031901, 38779031906, 38779046806, 38779056803, 38779073201, 38779076908, 38779079405, 38779150206, 38779169908, 38779197403, 387791980…
PROGESTINS	976	< 11	NA	NA	00009005002, 00009005009, 00009028603, 00046089401, 00555021110, 00555077902, 00555077904, 00555087302, 00677080301, 51285042410, 59762374101, 59762374202, 59762374208, 59911589401, 59911589601
PROLACTIN	155	< 11	NA	NA	00013700112, 00093542088, 16252053608, 49884067314, 59762010001
RESPIRATORY_ANTICHOLINERGICS	145	< 11	NA	NA	00054004544, 00054004641, 00597008130, 00597008676, 24208039830, 24208039915, 60505082601, 60505082701
RESPIRATORY_ANTIHISTAMINES	11914	145	11265	> 134	00008001901, 00008002702, 00024164716, 00024580090, 00069073166, 00069073266, 00069144003, 00069145003, 00069550066, 00069551066, 00069553047, 00069553093, 00085045803, 00085045805, 00085045806, 00085112802, 00085126401, 00085126404, 00085128001, 00088110247, 00088110255, 00088110647, 00088110747, 00088110755, 00088110947, 00088110955, 00093030801, 00093725101, 00093725201, 00093725301, 000937253…
RESPIRATORY_ANTITUSSIVES	604	< 11	NA	NA	00093006001, 00258365401, 00258365405, 00258367801, 00406224701, 00406224801, 00456068801, 00456069801, 00555188302, 00603242621, 00677147201, 00904773760, 20091053601, 20091053701, 50111085101, 50111085102, 57664013388, 58177009104, 58177009108, 58177009204, 65162053610, 65162053710, 67877010501, 67877010505, 68382024701, 68382024801
RESPIRATORY_ASTHMA_THERAPY	8785	125	8398	> 114	00006011728, 00006011731, 00006011754, 00006011780, 00006027531, 00006027554, 00006071131, 00028007201, 00028007210, 00028010501, 00028010510, 00028010565, 00034700480, 00054806313, 00074301460, 00075006037, 00083016774, 00085061402, 00085073604, 00085113201, 00085134101, 00085134102, 00085134103, 00085140101, 00089017540, 00089079021, 00089081521, 00093066116, 00093681573, 00093681673, 001152611…
RESPIRATORY_COMBINATIONS	7850	89	6579	72	00008055002, 00024028016, 00024086016, 00037068110, 00037069210, 00037070710, 00037071110, 00037170803, 00037481410, 00056004285, 00069163066, 00085063501, 00085063505, 00085070304, 00085123301, 00085131701, 00085132201, 00088109047, 00088109055, 00088109547, 00095006716, 00095013016, 00095064501, 00095129006, 00121060916, 00121068304, 00121068416, 00121076916, 00121077504, 00121077516, 001315134…
RESPIRATORY_CORTICOSTEROIDS	4686	70	4098	59	00054327099, 00075150543, 00075150616, 00085064902, 00085104901, 00085119701, 00085128801, 00173033602, 00173038879, 00173045301, 00173075300, 00173300101, 00186107006, 00186107008, 00186107509, 24208034425, 24208065508, 49884039877, 50383070016, 59310003725, 60505082400, 60505082901, 63402070101, 64980050625
RESPIRATORY_EXPECTORANTS	154	< 11	NA	NA	00254531228, 00603350321, 00603350328, 00603377321, 00603554321, 00603554328, 00677147501, 00677147505, 00677164301, 00677177201, 00677181101, 45985064901, 50111053502, 50474062001, 51285041702, 51991002401, 52152010602, 52152010604, 52152024502, 53014001210, 53489042301, 53489042305, 57664015208, 57664015213, 58177020504, 58177020508, 58177030804, 59310011810, 59310012010, 59743001805, 597430028…
RESPIRATORY_MUCOLYTICS	< 11	0	NA	NA	00054302702, 50242010040
UNKNOWN	226	< 11	NA	NA	00001000101, 00001000201, 00001000401, 00293841305, 00686021201, 08189750520, 08189850710, 08290005127, 08290005156, 08290005196, 08290009574, 11111222233, 51552001430, 56151042020, 57599008956, 66666666666, 77777777777, 99999999901, 99999999902, UNK
Note: Variables that are < 11 are censored for anonymity and not including in gestational counts.

## Sheet: Procedural CPT Codes
Variable_Name	Number of pregnancies with a claim within 10 months from delivery	Number of ASD pregnancies with a claim within 10 months of delivery	Number of pregnancies with a claim within gestational days	Number of ASD pregnancies with a claim within gestational days	CPT_Codes
ADMINISTRATION_HIGHLY_COMPLEX_DRUG_OR_BIOLOGICAL_AGENT	14237	145	13826	> 134	90760, 90761, 90765, 90766, 90767, 90768, 90769, 90770, 90772, 90773, 90774, 90775, 90776, 90779, 96300, 96360, 96361, 96365, 96366, 96367, 96368, 96369, 96370, 96371, 96372, 96373, 96374, 96375, 96376, 96379, 96401, 96402, 96405, 96408, 96409, 96410, 96411, 96412, 96413, 96415, 96417, 96450, 96523, 96530, 96549
ANESTHESIA_PROCEDURES_BURN_EXCISIONS_OR_DEBRIDEMENT	< 11	0	NA	NA	01951
ANESTHESIA_PROCEDURES_FOREARM_WRIST_AND_HAND	51	0	NA	NA	01810, 01820, 01829, 01830
ANESTHESIA_PROCEDURES_HEAD	90	< 11	NA	NA	00100, 00103, 00120, 00126, 00140, 00142, 00145, 00160, 00162, 00164, 00170, 00190, 00210, 00214, 00216
ANESTHESIA_PROCEDURES_INTRATHORACIC	17	0	NA	NA	00532, 00537, 00540, 00541, 00560, 00562
ANESTHESIA_PROCEDURES_KNEE_AND_POPLITEAL	43	0	NA	NA	01382, 01392, 01400
ANESTHESIA_PROCEDURES_LOWER_ABDOMEN	2881	56	2580	> 45	00800, 00810, 00820, 00830, 00832, 00840, 00842, 00846, 00850, 00851, 00855, 00857, 00860, 00862, 00873
ANESTHESIA_PROCEDURES_LOWER_LEG	46	0	NA	NA	01462, 01464, 01470, 01480, 01520
ANESTHESIA_PROCEDURES_NECK	48	0	NA	NA	00300, 00320, 00322
ANESTHESIA_PROCEDURES_OBSTETRIC	99713	1028	99693	1028	01958, 01960, 01961, 01962, 01963, 01964, 01965, 01966, 01967, 01968, 01969
ANESTHESIA_PROCEDURES_OTHER	1056	15	NA	NA	01990, 01991, 01992, 01995, 01996, 01999
ANESTHESIA_PROCEDURES_PELVIS	< 11	0	NA	NA	01110
ANESTHESIA_PROCEDURES_PERINEUM	3411	42	3215	> 31	00902, 00904, 00910, 00912, 00918, 00920, 00940, 00942, 00944, 00946, 00948, 00950, 00952, 00955
ANESTHESIA_PROCEDURES_RADIOLOGICAL	30	0	NA	NA	01905, 01914, 01916, 01922, 01924, 01926, 01930, 01931
ANESTHESIA_PROCEDURES_SHOULDER_AND_AXILLA	13	0	NA	NA	01610, 01630, 01670
ANESTHESIA_PROCEDURES_SPINE_AND_SPINALCORD	25	0	NA	NA	00620, 00630, 00635, 00670
ANESTHESIA_PROCEDURES_THORAX	111	< 11	NA	NA	00400, 00402, 00404, 00406, 00450, 00470
ANESTHESIA_PROCEDURES_UPPER_ABDOMEN	224	< 11	NA	NA	00700, 00730, 00740, 00750, 00752, 00754, 00770, 00790, 00797
ANESTHESIA_PROCEDURES_UPPER_ARM_AND_ELBOW	< 11	0	NA	NA	01730, 01740
ANESTHESIA_PROCEDURES_UPPER_LEG	< 11	0	NA	NA	01202, 01210, 01230, 01250, 01260
ASSAYS_THERAPEUTIC_DRUG	3121	31	3074	31	80100, 80101, 80102, 80103, 80152, 80154, 80156, 80157, 80158, 80160, 80162, 80164, 80166, 80170, 80174, 80176, 80178, 80182, 80184, 80185, 80186, 80188, 80192, 80196, 80197, 80198, 80200, 80201, 80202, 80299
ASSESSMENTS_TESTS_CENTRAL_NERVOUS_SYSTEM	39	< 11	NA	NA	96100, 96101, 96102, 96110, 96111, 96116, 96117, 96118, 96119, 96120
BONE_JOINT_STUDIES	26	0	NA	NA	77073, 77075, 77077, 77080, 77081, 77082
BREAST_MAMMOGRAPHY	485	< 11	NA	NA	77031, 77032, 77051, 77052, 77055, 77056, 77057, 77059
CONFIRMATORY_CONSULT	372	< 11	NA	NA	99271, 99272, 99273, 99274, 99275
CONSULTATIONS_CLINICAL_PATHOLOGY	4261	57	> 4250	57	80500, 80502
DIAGNOSTIC_SCREENING_PROCESSES_OR_RESULTS	< 11	0	NA	NA	3014F, 3044F, 3046F, 3049F, 3061F, 3077F, 3080F, 3110F, 3111F
EDUCATION_TRAINING_FOR_PATIENT_SELF_MANAGEMENT	217	< 11	NA	NA	98960, 98961, 98962
EVALUATIONS_PHYSICAL_MEDICINE_AND_REHABILITATION	12502	114	11825	> 103	97000, 97001, 97002, 97003, 97004, 97005, 97010, 97012, 97014, 97016, 97018, 97020, 97022, 97024, 97026, 97028, 97032, 97033, 97034, 97035, 97036, 97039, 97100, 97101, 97110, 97112, 97113, 97116, 97122, 97124, 97128, 97139, 97140, 97250, 97260, 97261, 97265, 97504, 97520, 97530, 97531, 97532, 97533, 97535, 97537, 97540, 97597, 97598, 97601, 97602, 97605, 97606, 97703, 97720, 97750, 97760, 97762, …
IMMUNIZATION_ADMINISTRATION_FOR_VACCINES_TOXOIDS	12741	80	12194	> 69	90465, 90466, 90470, 90471, 90472, 90473, 90474
MODERATE_SEDATION	< 11	0	NA	NA	99150
NULL	< 11	0	NA	NA
ORGAN_OR_DISEASE_ORIENTED_PANELS	89722	936	89142	> 925	80005, 80007, 80008, 80012, 80019, 80047, 80048, 80050, 80051, 80053, 80054, 80055, 80056, 80061, 80062, 80063, 80069, 80072, 80074, 80076, 80090, 80091, 80092, 80099
PATIENT_HISTORY	20	0	NA	NA	1000F, 1005F, 1034F, 1035F, 1036F, 1039F, 1050F
PATIENT_MANAGEMENT	224	< 11	NA	NA	0500F, 0501F, 0502F, 0503F
PHYSICAL_EXAMINATION	< 11	0	NA	NA	2000F, 2028F
PROCEDURES_ACUPUNCTURE	594	< 11	NA	NA	97810, 97811, 97813, 97814
PROCEDURES_ALLERGY_AND_CLINICAL_IMMUNOLOGY	1254	17	NA	NA	95004, 95010, 95012, 95015, 95024, 95027, 95028, 95044, 95060, 95065, 95070, 95075, 95078, 95115, 95117, 95120, 95125, 95144, 95145, 95149, 95165, 95170, 95180, 95199
PROCEDURES_CARDIOVASCULAR	12290	163	84600	896	92950, 92960, 92979, 92986, 93000, 93005, 93010, 93012, 93014, 93015, 93016, 93017, 93018, 93040, 93041, 93042, 93205, 93224, 93225, 93226, 93227, 93228, 93230, 93231, 93232, 93233, 93235, 93236, 93237, 93268, 93270, 93271, 93272, 93278, 93280, 93288, 93293, 93294, 93303, 93304, 93306, 93307, 93308, 93312, 93315, 93320, 93321, 93325, 93350, 93351, 93501, 93503, 93510, 93543, 93544, 93545, 93555, …
PROCEDURES_CHEMISTRY	113077	1159	112974	1159	82000, 82003, 82005, 82009, 82010, 82013, 82015, 82016, 82017, 82024, 82040, 82042, 82043, 82044, 82045, 82055, 82075, 82085, 82088, 82103, 82104, 82105, 82106, 82107, 82108, 82120, 82127, 82128, 82131, 82136, 82139, 82140, 82143, 82145, 82150, 82154, 82157, 82160, 82164, 82172, 82175, 82180, 82205, 82232, 82239, 82240, 82247, 82248, 82250, 82261, 82270, 82271, 82272, 82273, 82274, 82300, 82306, …
PROCEDURES_CHIROPRACTICE_MANIPULATIVE_TREATMENT	8151	79	7704	> 68	98940, 98941, 98942, 98943
PROCEDURES_CYTOPATHOLOGY	74313	762	69915	727	88104, 88106, 88107, 88108, 88112, 88125, 88141, 88142, 88143, 88144, 88147, 88148, 88150, 88152, 88153, 88154, 88155, 88156, 88160, 88161, 88162, 88164, 88165, 88166, 88170, 88172, 88173, 88174, 88175, 88180, 88182, 88184, 88185, 88187, 88188, 88189, 88199
PROCEDURES_DIAGNOSTIC_RADIOLOGY	45918	537	43695	516	70030, 70100, 70110, 70120, 70140, 70150, 70160, 70200, 70210, 70220, 70250, 70260, 70300, 70320, 70328, 70330, 70336, 70350, 70355, 70360, 70371, 70380, 70450, 70460, 70470, 70480, 70481, 70486, 70487, 70490, 70491, 70492, 70496, 70498, 70540, 70542, 70543, 70544, 70545, 70546, 70547, 70548, 70549, 70551, 70552, 70553, 71010, 71020, 71021, 71022, 71023, 71035, 71090, 71100, 71101, 71110, 71120, …
PROCEDURES_DIAGNOSTIC_ULTRASOUND	114225	1166	114207	1166	76506, 76510, 76511, 76512, 76513, 76514, 76516, 76519, 76536, 76604, 76645, 76700, 76705, 76770, 76775, 76778, 76800, 76801, 76802, 76805, 76810, 76811, 76812, 76813, 76814, 76815, 76816, 76817, 76818, 76819, 76820, 76821, 76825, 76826, 76827, 76828, 76830, 76831, 76856, 76857, 76870, 76872, 76873, 76880, 76930, 76937, 76938, 76940, 76941, 76942, 76945, 76946, 76948, 76970, 76977, 76986, 76998, …
PROCEDURES_EVOCATIVE_SUPPRESSION_TESTING	43	< 11	NA	NA	80400, 80402, 80414, 80415, 80418, 80422, 80424, 80432, 80438, 80439
PROCEDURES_FINE_NEEDLE_ASPIRATION_BIOPSY	172	< 11	NA	NA	10000, 10021, 10022
PROCEDURES_GASTROENTEROLOGY	9526	88	9464	> 77	91000, 91010, 91034, 91035, 91052, 91065, 91105, 91110, 91122
PROCEDURES_HEALTH_BEHAVIOR_ASSESSMENT_INTERVENTION	18	0	NA	NA	96150, 96151, 96152
PROCEDURES_HEMATOLOGY_AND_COAGULATION	106512	1094	106182	> 1083	85002, 85004, 85005, 85007, 85008, 85009, 85012, 85013, 85014, 85018, 85021, 85022, 85023, 85024, 85025, 85027, 85030, 85031, 85032, 85041, 85044, 85045, 85046, 85048, 85049, 85055, 85060, 85097, 85100, 85130, 85210, 85220, 85230, 85240, 85244, 85245, 85246, 85247, 85250, 85260, 85270, 85280, 85290, 85291, 85300, 85301, 85302, 85303, 85305, 85306, 85307, 85335, 85347, 85348, 85360, 85362, 85366, …
PROCEDURES_IMMUNOLOGY	98066	997	97683	> 986	86000, 86001, 86003, 86005, 86016, 86021, 86022, 86023, 86038, 86039, 86060, 86063, 86064, 86077, 86078, 86079, 86140, 86141, 86146, 86147, 86148, 86156, 86157, 86160, 86161, 86162, 86171, 86185, 86200, 86215, 86225, 86226, 86235, 86255, 86256, 86277, 86280, 86287, 86294, 86300, 86301, 86302, 86304, 86308, 86309, 86311, 86316, 86317, 86318, 86320, 86325, 86329, 86331, 86332, 86334, 86335, 86336, …
PROCEDURES_IN_VIVO_LABORATORY	29	0	NA	NA	88400, 88720, 88738, 88740
PROCEDURES_MEDICAL_NUTRITION_THERAPY	1486	21	NA	NA	97802, 97803, 97804
PROCEDURES_MICROBIOLOGY	114642	1166	114506	> 1155	87001, 87015, 87040, 87045, 87046, 87060, 87070, 87071, 87072, 87073, 87075, 87076, 87077, 87081, 87082, 87084, 87086, 87087, 87088, 87101, 87102, 87103, 87106, 87107, 87109, 87110, 87116, 87118, 87140, 87143, 87147, 87149, 87150, 87158, 87163, 87164, 87168, 87169, 87172, 87176, 87177, 87178, 87181, 87184, 87185, 87186, 87187, 87188, 87190, 87198, 87205, 87206, 87207, 87209, 87210, 87211, 87220, …
PROCEDURES_NEUROLOGY_AND_NEUROMUSCULAR	703	12	NA	NA	95805, 95810, 95811, 95812, 95813, 95816, 95819, 95822, 95824, 95831, 95832, 95833, 95834, 95851, 95852, 95860, 95861, 95863, 95864, 95867, 95868, 95869, 95870, 95872, 95900, 95903, 95904, 95920, 95921, 95922, 95923, 95925, 95926, 95927, 95930, 95933, 95934, 95937, 95951, 95953, 95955, 95956, 95957, 95970, 95992, 95999, 96002, 96004
PROCEDURES_NUCLEAR_MEDICINE	422	< 11	NA	NA	78000, 78003, 78006, 78007, 78010, 78018, 78020, 78195, 78202, 78223, 78264, 78267, 78268, 78300, 78306, 78315, 78445, 78465, 78472, 78478, 78480, 78492, 78580, 78584, 78585, 78587, 78588, 78593, 78594, 78596, 78601, 78605, 78608, 78615, 78700, 78710, 78740, 78800, 78801, 78802, 78803, 78804, 78805, 78806, 78810, 78815, 78816, 78890, 78891, 78990, 79000, 79005, 79999
PROCEDURES_OPERATING_MICROSCOPE	18	0	NA	NA	69990
PROCEDURES_OSTEOPATHIC_MANIPULATIVE_TREATMENT	233	< 11	NA	NA	98925, 98926, 98927, 98928, 98929
PROCEDURES_OTHER_MEDICINE_SERVICES	2553	38	NA	NA	99172, 99173, 99183, 99195, 99199
PROCEDURES_OTHER_PATHOLOGY_AND_LABORATORY	39109	391	38774	391	89050, 89051, 89055, 89060, 89125, 89160, 89190, 89230, 89240
PROCEDURES_PHOTODYNAMIC_THERAPY	< 11	0	NA	NA	96567
PROCEDURES_POSTMORTEM_EXAMINATION	< 11	0	NA	NA	88000, 88037
PROCEDURES_PULMONARY	4576	63	4107	> 52	94002, 94004, 94010, 94016, 94060, 94070, 94150, 94200, 94240, 94250, 94260, 94350, 94360, 94370, 94375, 94400, 94610, 94620, 94621, 94640, 94642, 94644, 94645, 94650, 94656, 94657, 94660, 94664, 94665, 94667, 94668, 94680, 94681, 94690, 94720, 94725, 94750, 94760, 94761, 94762, 94770, 94799
PROCEDURES_REPRODUCTIVE_MEDICINE	11446	174	11108	> 163	89250, 89251, 89252, 89253, 89254, 89255, 89256, 89257, 89258, 89259, 89260, 89261, 89264, 89268, 89272, 89280, 89281, 89290, 89291, 89300, 89310, 89320, 89321, 89322, 89325, 89330, 89342, 89343, 89346, 89352, 89353, 89354, 89356, 89399
PROCEDURES_SERVICES_BIOFEEDBACK	15	0	NA	NA	90901, 90906, 90911
PROCEDURES_SERVICES_DIALYSIS	< 11	0	NA	NA	90921, 90935
PROCEDURES_SERVICES_HOME_HEALTH	579	< 11	NA	NA	99500, 99501, 99506, 99511, 99600, 99601, 99602
PROCEDURES_SERVICES_OPHTHALMOLOGY	5552	68	4857	> 57	92002, 92004, 92012, 92014, 92015, 92020, 92025, 92060, 92070, 92081, 92082, 92083, 92100, 92120, 92130, 92135, 92140, 92225, 92226, 92230, 92235, 92240, 92250, 92260, 92270, 92283, 92285, 92286, 92287, 92310, 92311, 92314, 92325, 92326, 92340, 92370, 92390, 92391, 92396, 92499
PROCEDURES_SERVICES_PSYCHIATRY	8795	131	8280	> 120	90780, 90781, 90782, 90783, 90784, 90788, 90799, 90801, 90802, 90804, 90805, 90806, 90807, 90808, 90809, 90810, 90812, 90814, 90816, 90817, 90818, 90819, 90821, 90823, 90825, 90842, 90843, 90844, 90845, 90846, 90847, 90853, 90855, 90857, 90862, 90870, 90880, 90889, 90899
PROCEDURES_SERVICES_SPECIAL_OTORHINOLARYNGOLOGIC	1231	16	NA	NA	92504, 92506, 92507, 92508, 92511, 92512, 92516, 92520, 92526, 92531, 92532, 92534, 92541, 92542, 92543, 92544, 92545, 92546, 92547, 92548, 92550, 92551, 92552, 92553, 92555, 92556, 92557, 92560, 92561, 92562, 92563, 92565, 92567, 92568, 92569, 92575, 92577, 92579, 92582, 92584, 92585, 92586, 92587, 92588, 92589, 92591, 92609, 92610, 92611, 92612, 92614, 92626, 92700
PROCEDURES_SPEICAL_DERMATOLOGICAL	56	< 11	NA	NA	96900, 96904, 96910, 96912, 96920, 96921, 96922, 96999
PROCEDURES_SURGICAL_PATHOLOGY	32324	374	31248	> 355	88300, 88302, 88304, 88305, 88307, 88309, 88311, 88312, 88313, 88314, 88319, 88321, 88323, 88325, 88329, 88331, 88332, 88333, 88334, 88342, 88346, 88347, 88348, 88358, 88360, 88361, 88365, 88367, 88368, 88384, 88385, 88386, 88399
PROCEDURES_TRANSFUSION_MEDICINE	55144	566	54772	> 555	86850, 86860, 86870, 86880, 86885, 86886, 86890, 86891, 86900, 86901, 86903, 86904, 86905, 86906, 86910, 86920, 86921, 86922, 86923, 86927, 86930, 86932, 86940, 86941, 86945, 86950, 86965, 86970, 86971, 86972, 86975, 86976, 86977, 86978, 86985, 86999
PROCEDURES_URINALYSIS	82907	883	81871	> 872	81000, 81001, 81002, 81003, 81005, 81007, 81015, 81020, 81025, 81050, 81099
PRODUCTS_IMMUNE_GLOBULINS_SERUM_OR_RECOMBINANT	3007	29	> 2996	29	90281, 90283, 90287, 90371, 90378, 90384, 90385, 90386, 90389, 90396
QUALIFYING_CIRCUMSTANCES_FOR_ANESTHESIA	2833	21	NA	NA	99100, 99135, 99140, 99141, 99142, 99143, 99144, 99145
RADIOLOGICAL_GUIDANCE	92	0	NA	NA	77001, 77002, 77003, 77011, 77012, 77014
SERVICES_ADAPTIVE_BEHAVIOR	38	< 11	NA	NA	97150
SERVICES_CARE_PLAN_OVERSIGHT	19	0	NA	NA	99374, 99375, 99377
SERVICES_CASE_MANAGEMENT	< 11	0	NA	NA	99366, 99367
SERVICES_CONSULTATION	39795	529	38803	> 518	99241, 99242, 99243, 99244, 99245, 99251, 99252, 99253, 99254, 99255
SERVICES_CRITICAL_CARE	529	< 11	NA	NA	99291, 99292, 99293, 99295, 99296, 99298, 99299
SERVICES_DELIVERY_BIRTHING_ROOM_ATTENDANCE_AND_RESUSCITATION	226	0	NA	NA	99464, 99465
SERVICES_DIMICILIARY_REST_HOME_OR_HOME_CARE_PLANE_OVERSIGHT	< 11	0	NA	NA	99340
SERVICES_DOMICILIARY_REST_HOME_OR_CUSTODIAL_CARE	< 11	0	NA	NA	99325, 99331, 99335, 99336
SERVICES_EMERGENCY_DEPARTMENT	17263	212	16361	198	99281, 99282, 99283, 99284, 99285, 99288, 99289
SERVICES_ENDROCRINOLOGY	28	0	NA	NA	95250, 95251
SERVICES_HOME	227	< 11	NA	NA	99341, 99342, 99343, 99344, 99345, 99347, 99348, 99349, 99350, 99351, 99352, 99353
SERVICES_HOSPITAL_INPATIENT	13074	187	13007	187	99221, 99222, 99223, 99231, 99232, 99233, 99234, 99235, 99236, 99238, 99239, 99261, 99262, 99263
SERVICES_HOSPITAL_OBSERVATION	8208	108	8178	> 97	99217, 99218, 99219, 99220
SERVICES_INPATIENT_NEONATAL_INTENSIVE_CARE_AND_PEDIATRIC_NEONATAL_CRITICAL_CARE	70	0	NA	NA	99468, 99477
SERVICES_MEDICAL_GENETICS_AND_GENETIC_COUNSELING	1137	< 11	NA	NA	96040
SERVICES_NEWBORN_CARE	3571	36	3571	36	99431, 99432, 99433, 99435, 99436, 99460, 99461, 99462, 99463
SERVICES_NONFACETOFACE	148	< 11	NA	NA	99440, 99441, 99442, 99443
SERVICES_NONFACETOFACE_NONPHYSICIAN	11	0	NA	NA	98966, 98967, 98968
SERVICES_NURSING_FACILITY	< 11	0	NA	NA	99300, 99303, 99307, 99312, 99313
SERVICES_OFFICE_OR_OTHER_OUTPATIENT	97594	1015	95919	1001	99201, 99202, 99203, 99204, 99205, 99211, 99212, 99213, 99214, 99215
SERVICES_OTHER_EVALUATION_AND_MANAGEMENT	371	< 11	NA	NA	99499
SERVICES_PREVENTIVE_MEDICINE	16702	195	11838	147	99381, 99382, 99383, 99384, 99385, 99386, 99391, 99392, 99393, 99394, 99395, 99396, 99397, 99401, 99402, 99403, 99404, 99406, 99407, 99408, 99411, 99412, 99420, 99429
SERVICES_PROLONGED	1194	22	NA	NA	99354, 99355, 99356, 99357, 99358, 99359, 99360, 99361, 99362, 99363, 99371, 99372, 99373
SERVICES_SPECIAL_EVALUATION_AND_MANAGEMENT	< 11	0	NA	NA	99450, 99455
SPECIAL_SERVICES_PROCEDURES_REPORTS	37532	427	36401	> 416	99000, 99001, 99002, 99024, 99025, 99026, 99027, 99050, 99051, 99052, 99053, 99054, 99056, 99058, 99060, 99070, 99071, 99078, 99080, 99082, 99090, 99091
STUDIES_CYTOGENETIC	8418	123	8298	> 112	88230, 88233, 88235, 88237, 88239, 88240, 88241, 88248, 88249, 88261, 88262, 88263, 88264, 88267, 88269, 88271, 88272, 88273, 88274, 88275, 88280, 88283, 88285, 88289, 88291, 88299
STUDIES_NONINVASIVE_VASCULAR_DIAGNOSTIC	5067	61	4946	> 50	93875, 93880, 93882, 93886, 93888, 93893, 93922, 93923, 93924, 93925, 93926, 93930, 93931, 93965, 93970, 93971, 93975, 93976, 93978, 93979, 93990
SURGICAL_PROCEDURES_AUDITORY_SYSTEM	553	< 11	NA	NA	69000, 69020, 69100, 69105, 69200, 69210, 69220, 69222, 69400, 69401, 69420, 69424, 69433, 69436, 69505, 69610, 69641, 69643, 69646, 69799, 69801
SURGICAL_PROCEDURES_CARDIOVASCULAR_SYSTEM	82842	874	82082	> 863	33010, 33025, 33216, 33222, 33249, 33615, 33999, 35201, 35206, 35207, 35226, 35301, 35351, 35473, 35476, 35800, 35840, 36000, 36010, 36011, 36012, 36014, 36140, 36145, 36216, 36217, 36218, 36245, 36246, 36247, 36248, 36262, 36400, 36405, 36406, 36410, 36415, 36416, 36425, 36430, 36460, 36468, 36470, 36471, 36475, 36476, 36478, 36479, 36481, 36489, 36493, 36500, 36510, 36513, 36514, 36533, 36535, …
SURGICAL_PROCEDURES_DIGESTIVE_SYSTEM	1774	19	NA	NA	40490, 40510, 40652, 40654, 40700, 40800, 40805, 40808, 40810, 40812, 40820, 40830, 41100, 41112, 41115, 41800, 41805, 41825, 41826, 41899, 42100, 42104, 42145, 42280, 42310, 42330, 42335, 42400, 42405, 42440, 42500, 42505, 42509, 42650, 42700, 42809, 42820, 42821, 42826, 42831, 42999, 43100, 43101, 43231, 43234, 43235, 43239, 43242, 43245, 43246, 43247, 43248, 43249, 43250, 43259, 43260, 43262, …
SURGICAL_PROCEDURES_ENDOCRINE_SYSTEM	49	< 11	NA	NA	60000, 60001, 60100, 60210, 60220, 60225, 60240, 60254, 60512
SURGICAL_PROCEDURES_EYE_AND_OCULAR_ADNEXA	233	< 11	NA	NA	65205, 65210, 65220, 65222, 65400, 65420, 65426, 65430, 65435, 65760, 65855, 65875, 66250, 66821, 66852, 66984, 66999, 67028, 67036, 67101, 67105, 67110, 67141, 67145, 67210, 67220, 67221, 67228, 67311, 67314, 67332, 67400, 67515, 67570, 67800, 67801, 67805, 67808, 67810, 67820, 67840, 67850, 67901, 67906, 67961, 68020, 68100, 68115, 68200, 68510, 68530, 68700, 68761, 68801, 68810, 68840
SURGICAL_PROCEDURES_FEMALE_GENITAL_SYSTEM	14641	191	12990	169	56200, 56405, 56420, 56440, 56441, 56442, 56501, 56515, 56605, 56606, 56620, 56700, 56740, 56800, 56805, 56810, 56820, 56821, 57000, 57010, 57020, 57022, 57023, 57061, 57065, 57100, 57105, 57106, 57130, 57135, 57150, 57160, 57170, 57180, 57200, 57210, 57220, 57260, 57267, 57288, 57300, 57305, 57410, 57420, 57421, 57452, 57454, 57455, 57456, 57460, 57461, 57500, 57505, 57510, 57511, 57513, 57520, …
SURGICAL_PROCEDURES_HEMIC_AND_HYMPHATIC_SYSTEMS	673	< 11	NA	NA	38115, 38200, 38204, 38205, 38206, 38207, 38220, 38221, 38230, 38231, 38500, 38505, 38510, 38520, 38525, 38542, 38724, 38740, 38745, 38792, 38999
SURGICAL_PROCEDURES_INTEGUMENTARY_SYSTEM	8427	86	7421	74	10040, 10060, 10061, 10080, 10081, 10120, 10121, 10140, 10160, 10180, 11000, 11006, 11010, 11012, 11040, 11041, 11042, 11043, 11044, 11055, 11056, 11057, 11100, 11101, 11200, 11201, 11300, 11301, 11302, 11303, 11305, 11306, 11307, 11308, 11310, 11311, 11312, 11313, 11400, 11401, 11402, 11403, 11404, 11406, 11420, 11421, 11422, 11423, 11424, 11426, 11440, 11441, 11442, 11443, 11444, 11446, 11450, …
SURGICAL_PROCEDURES_MALE_GENITAL_SYSTEM	630	< 11	NA	NA	54000, 54015, 54055, 54060, 54150, 54160, 54161, 54200, 54250, 54900, 55250, 55520
SURGICAL_PROCEDURES_MATERNITY_CARE_AND_DELIVERY	118781	1206	> 118770	1206	59000, 59001, 59012, 59015, 59020, 59025, 59030, 59050, 59051, 59070, 59072, 59074, 59076, 59100, 59120, 59121, 59140, 59150, 59151, 59160, 59200, 59300, 59320, 59325, 59350, 59400, 59409, 59410, 59412, 59414, 59420, 59425, 59426, 59430, 59510, 59514, 59515, 59525, 59610, 59612, 59614, 59618, 59620, 59622, 59812, 59820, 59821, 59840, 59841, 59855, 59866, 59870, 59871, 59897, 59898, 59899
SURGICAL_PROCEDURES_MEDIASTINUM_AND_DIAPHRAGM	< 11	0	NA	NA	39000, 39400
SURGICAL_PROCEDURES_MUSCULOSKELETAL_SYSTEM	1601	17	NA	NA	20000, 20005, 20103, 20205, 20206, 20225, 20520, 20525, 20526, 20550, 20551, 20552, 20553, 20600, 20605, 20610, 20612, 20670, 20680, 20694, 20912, 20926, 20930, 20931, 20936, 20974, 20999, 21015, 21030, 21034, 21040, 21041, 21046, 21080, 21082, 21085, 21089, 21110, 21210, 21215, 21235, 21248, 21270, 21299, 21315, 21320, 21343, 21344, 21360, 21365, 21387, 21407, 21480, 21485, 21499, 21501, 21550, …
SURGICAL_PROCEDURES_NERVOUS_SYSTEM	4914	70	4798	> 59	61210, 61313, 61624, 61626, 61682, 61795, 62000, 62270, 62272, 62273, 62278, 62279, 62280, 62282, 62284, 62289, 62290, 62310, 62311, 62318, 62319, 62350, 62355, 62360, 62361, 62362, 62365, 63030, 63042, 63044, 63047, 63075, 63076, 63276, 63600, 64400, 64402, 64405, 64413, 64415, 64417, 64418, 64420, 64421, 64425, 64430, 64435, 64445, 64446, 64447, 64448, 64449, 64450, 64470, 64472, 64475, 64476, …
SURGICAL_PROCEDURES_RESPIRATORY_SYSTEM	741	< 11	NA	NA	30000, 30100, 30115, 30117, 30118, 30124, 30130, 30140, 30200, 30210, 30300, 30410, 30420, 30465, 30520, 30560, 30580, 30801, 30802, 30901, 30903, 30905, 30920, 30930, 30999, 31000, 31002, 31201, 31231, 31233, 31237, 31238, 31240, 31254, 31255, 31256, 31267, 31276, 31288, 31299, 31500, 31505, 31515, 31520, 31525, 31526, 31530, 31536, 31541, 31570, 31575, 31579, 31600, 31603, 31622, 31624, 31700, …
SURGICAL_PROCEDURES_URINARY_SYSTEM	1041	< 11	NA	NA	50040, 50081, 50200, 50389, 50390, 50392, 50393, 50394, 50395, 50398, 50561, 50590, 50605, 50690, 50715, 50961, 50970, 51000, 51005, 51040, 51045, 51102, 51500, 51535, 51550, 51555, 51570, 51600, 51610, 51700, 51701, 51702, 51703, 51715, 51720, 51725, 51726, 51741, 51772, 51784, 51785, 51795, 51797, 51798, 51841, 51860, 51865, 51880, 52000, 52005, 52214, 52224, 52235, 52260, 52265, 52281, 52282, …
THERAPEUTIC_PREVENTIVE_OR_OTHER_INTERVENTIONS	28	0	NA	NA	4044F, 4046F, 4047F, 4048F, 4049F
TREATMENT_RADIATION_ONCOLOGY	< 11	0	NA	NA	77261, 77263, 77290, 77300, 77321, 77331, 77334, 77370, 77418, 77427, 77470, 77789, 77790, 77799
VACCINATIONS	15075	100	15876	> 89	90476, 90632, 90633, 90636, 90645, 90646, 90647, 90648, 90649, 90650, 90655, 90656, 90657, 90658, 90659, 90660, 90661, 90662, 90663, 90669, 90670, 90675, 90680, 90690, 90691, 90698, 90700, 90701, 90702, 90703, 90705, 90706, 90707, 90710, 90711, 90712, 90713, 90714, 90715, 90716, 90717, 90718, 90720, 90721, 90723, 90724, 90732, 90733, 90734, 90735, 90740, 90741, 90742, 90743, 90744, 90746, 90747, …
VARIOUS_SERVICES_CATEGORY_III_CODES	56	< 11	NA	NA	0001T, 0003T, 0020T, 0021T, 0028T, 0030T, 0031T, 0043T, 0044T, 0075T, 0146T, 0151T, 0159T, 0174T
Note: Variables that are < 11 are censored for anonymity and not including in gestational counts.
