# Supplementary material for: Pregnant Mothers’ Medical Claims and Associated Risk of Their Children being Diagnosed with Autism Spectrum Disorder
Source: J Pers Med. 2021 Sep 24;11(10):950. doi: 10.3390/jpm11100950 (PMC8537202; doi:10.3390/jpm11100950)
Supplement: Supplementary file 1 [file jpm-11-00950-s001.zip › jpm-1277813-supplementary/Supplementary Files/Supplemental_Material_Table_S3_Logistic_Regression_Analyses_Full_Models.xlsx]

## Sheet: Entire Pregnancy
		Adjusted Analysis with Previous ASD Variable				Adjusted Analysis without Previous ASD Variable				Final Adjusted Analysis
Category	Variable	Odds Ratio	Lower CI 1	Upper CI 1	P-value	Odds Ratio	Lower CI 1	Upper CI 1	P-value	Odds Ratio	Lower CI 1	Upper CI 1	P-value
Sociodemographic	Race - White	Reference				Reference				Reference
Sociodemographic	Race - Asian	1.32765	1.07102	1.6346	0.00854934	1.30508	1.05244	1.6074	0.0136544	1.36307	1.10986	1.66188	0.0026143
Sociodemographic	Race - Black	1.00627	0.792027	1.26611	0.958283	1.0105	0.796313	1.27004	0.930063	1.01896	0.810838	1.26726	0.868885
Sociodemographic	Race - Hispanic	0.983928	0.795485	1.20791	0.879053	0.978944	0.79237	1.20052	0.840754	0.966431	0.789411	1.17405	0.735761
Sociodemographic	Home Ownership - Unknown	Reference				Reference
Sociodemographic	Home Ownership - Probable Owner	0.855272	0.696539	1.05676	0.141255	0.876317	0.713978	1.08233	0.213194
Sociodemographic	Home Ownership - Probable Renter	0.237668	0.013194	1.14758	0.161414	0.302754	0.0167899	1.46537	0.244715
Sociodemographic	Education Level - Less than 12th Grade	Reference				Reference
Sociodemographic	Education Level - High School Diploma	0.588684	0.214419	2.09016	0.350245	0.529861	0.19754	1.84703	0.253326
Sociodemographic	Education Level - Less than Bachelors Degree	0.797331	0.29069	2.82949	0.689495	0.736048	0.274723	2.56406	0.581201
Sociodemographic	Education Level - Bachelor Degree Plus	0.78674	0.283233	2.81432	0.675097	0.714931	0.263412	2.5106	0.54974
Sociodemographic	Income Range - < $40,000	Reference				Reference
Sociodemographic	Income Range - $40,000-$74,999	0.940626	0.713269	1.2502	0.668645	0.92799	0.705093	1.23077	0.598562
Sociodemographic	Income Range - $75,000-$124,999	0.886958	0.671504	1.18209	0.405264	0.850964	0.645672	1.13137	0.258925
Sociodemographic	Income Range - $125,000-$199,999	0.968098	0.718134	1.31579	0.833631	0.929328	0.690825	1.26008	0.63238
Sociodemographic	Income Range - $200,000+	0.89555	0.648795	1.24473	0.506611	0.886146	0.643703	1.22815	0.463005
Sociodemographic	Age Range - < 20	Reference				Reference
Sociodemographic	Age Range - 20-29	2.22597	0.452245	40.3372	0.438902	2.07541	0.421362	37.6525	0.480399
Sociodemographic	Age Range - 30-39	2.35639	0.478883	42.6966	0.40699	2.25683	0.458518	40.9344	0.43138
Sociodemographic	Age Range - 40-49	2.55215	0.508336	46.5405	0.367737	2.3585	0.46969	43.0501	0.409779
Sociodemographic	Previous ASD	17.9262	9.09634	36.2259	1.55776e-16					16.0857	8.27306	32.1188	5.73128e-16
Diagnostic	(ICD-9 041) Bacterial Infection	1.16511	0.792324	1.66465	0.418487	1.13771	0.776706	1.62006	0.490304
Diagnostic	(ICD-9 112) Candidiasis	0.911393	0.592972	1.35212	0.658004	0.832175	0.539641	1.23932	0.384873
Diagnostic	(ICD-9 244) Acquired Hypothyrodism	1.10112	0.850986	1.40826	0.452974	1.06741	0.824209	1.36639	0.612528
Diagnostic	(ICD-9 256) Ovarian Dysfunction	0.915576	0.616334	1.32635	0.651158	0.94228	0.634519	1.36507	0.760464
Diagnostic	(ICD-9 276) Fluid Electolyte Disorder	1.04357	0.707102	1.50667	0.82475	1.00047	0.674152	1.4536	0.998087
Diagnostic	(ICD-9 278) Obesity	1.08703	0.752519	1.53511	0.645649	1.26166	0.874279	1.78081	0.199319
Diagnostic	(ICD-9 285) Anemia	1.03358	0.816133	1.29702	0.779706	1.08086	0.854682	1.35461	0.507676
Diagnostic	(ICD-9 300) Anxiety Disorder	1.0947	0.768662	1.53234	0.60663	1.0609	0.742806	1.48988	0.738788
Diagnostic	(ICD-9 401) Essential Hypertension	1.21493	0.861529	1.68778	0.2557	1.32468	0.940964	1.83731	0.0990106
Diagnostic	(ICD-9 461) Acute Sinusitis	1.07117	0.81865	1.38651	0.608618	0.971134	0.744902	1.25236	0.824902
Diagnostic	(ICD-9 462) Acute Pharyngitis	0.804757	0.602124	1.05816	0.130415	0.847192	0.635714	1.11111	0.243623
Diagnostic	(ICD-9 465) Acute Upper Respiratory Infection	1.0683	0.840835	1.34423	0.58057	1.01741	0.800121	1.2815	0.885672
Diagnostic	(ICD-9 466) Acute Bronchitis	0.793065	0.538874	1.13629	0.222015	0.770023	0.523678	1.10214	0.167572
Diagnostic	(ICD-9 477) Allergic Rhinitis	0.903728	0.650364	1.23398	0.534973	0.929792	0.668704	1.2707	0.656237
Diagnostic	(ICD-9 493) Asthma	1.00349	0.722789	1.37499	0.983042	1.09091	0.792696	1.48199	0.585329
Diagnostic	(ICD-9 599) Disorder of Urethra	1.11027	0.930719	1.31937	0.239776	1.07734	0.904221	1.27868	0.399166
Diagnostic	(ICD-9 616) Cervix Vagina and Vulva Inflammation	1.11921	0.91206	1.36451	0.272798	1.05102	0.85814	1.27875	0.624574
Diagnostic	(ICD-9 640) Hemorrhage in Early Pregnancy	1.05008	0.896242	1.22681	0.541666	1.07023	0.914007	1.24967	0.394855
Diagnostic	(ICD-9 641) Antepartum Hemorrhage	0.857333	0.701013	1.0412	0.126941	0.890301	0.72851	1.08045	0.247504
Diagnostic	(ICD-9 642) Hypertension Complication Pregnancy	1.08302	0.896694	1.30188	0.401558	1.01895	0.844574	1.22341	0.842545
Diagnostic	(ICD-9 643) Ecessive Vomiting in Pregnancy	1.14342	0.83724	1.54329	0.38984	1.09252	0.803829	1.46664	0.563644
Diagnostic	(ICD-9 644) Early or Threatened Labor	1.05367	0.909412	1.21858	0.483668	1.04209	0.898991	1.2057	0.58187
Diagnostic	(ICD-9 645) Late Pregnancy	1.032	0.848783	1.24669	0.747898	1.01145	0.831532	1.22238	0.907739
Diagnostic	(ICD-9 646) Other Pregnancy Complications	0.929836	0.808295	1.06784	0.305691	0.933802	0.811899	1.07219	0.334195
Diagnostic	(ICD-9 647) Infectious/Parasitic Conditions Complicating Pregnancy	1.01888	0.709402	1.42846	0.916386	1.08305	0.753856	1.51893	0.654544
Diagnostic	(ICD-9 648) Other Conditions Classified Complicating Prengnacy	0.953277	0.825236	1.10057	0.514665	0.943554	0.816378	1.08987	0.430463
Diagnostic	(ICD-9 649) Other Conditions Complicating Pregnancy	0.679687	0.521172	0.875093	0.00345788	0.63716	0.48852	0.820296	0.000642973	0.695057	0.542338	0.878719	0.00309029
Diagnostic	(ICD-9 650) Normal Delivery	1.03567	0.890623	1.20468	0.649126	1.00913	0.867862	1.1737	0.906063
Diagnostic	(ICD-9 651) Multiple Gestation	1.25929	0.966281	1.63057	0.08395	1.28816	0.987598	1.66948	0.0585235
Diagnostic	(ICD-9 652) Malposition of Fetus	1.05755	0.895582	1.24475	0.505139	1.124	0.952227	1.32261	0.163007
Diagnostic	(ICD-9 653) Disproportion in Labor	1.15547	0.919215	1.44046	0.206935	1.07057	0.851582	1.33473	0.551625
Diagnostic	(ICD-9 654) Abnormality of Pelvis	0.883007	0.751124	1.03583	0.129041	0.827193	0.704163	0.969617	0.0200543	0.915545	0.793375	1.05391	0.223072
Diagnostic	(ICD-9 655) Known Abnormality Management of Mother	1.06146	0.929977	1.21043	0.374952	1.01365	0.88794	1.1561	0.840378
Diagnostic	(ICD-9 656) Other Problem Affecting Mother	1.12014	0.988311	1.26938	0.075518	1.08688	0.959892	1.23047	0.188403
Diagnostic	(ICD-9 657) Polyhydramnios	1.10256	0.758434	1.56065	0.594911	1.14352	0.786726	1.61828	0.464918
Diagnostic	(ICD-9 658) Other Probelsm with Amniotic Cavity	1.14393	0.965154	1.3503	0.116321	1.16745	0.986692	1.3758	0.0677881
Diagnostic	(ICD-9 659) Other Indications Related to Labor	1.21119	1.05887	1.3849	0.00513141	1.24503	1.08955	1.42218	0.00125936	1.28053	1.13333	1.44678	7.1734e-05
Diagnostic	(ICD-9 660) Obstructed Labor	1.05521	0.842268	1.31227	0.634522	1.03275	0.821674	1.28864	0.778774
Diagnostic	(ICD-9 661) Abnormal Forces of Labor	1.09184	0.902524	1.31421	0.359147	1.09242	0.901834	1.31659	0.359544
Diagnostic	(ICD-9 662) Long Labor	1.13894	0.796739	1.58805	0.458615	1.05132	0.736237	1.46405	0.774829
Diagnostic	(ICD-9 663) Umbilical Cord Complications	1.01285	0.879164	1.16399	0.858435	1.02695	0.892053	1.17939	0.708781
Diagnostic	(ICD-9 664) Trauma to Perineum and Vulva During Delivery	0.93831	0.811914	1.08386	0.387465	0.97396	0.842717	1.12518	0.720435
Diagnostic	(ICD-9 665) Other Obstetrical Trauma	1.15089	0.812067	1.59065	0.411458	1.08614	0.76829	1.49724	0.626507
Diagnostic	(ICD-9 666) Postpartum Hemorrhage	0.798436	0.523572	1.17292	0.272367	0.769798	0.505745	1.12853	0.199822
Diagnostic	(ICD-9 669) Other Complications of Labor	1.19006	1.01214	1.39545	0.0336186	1.22351	1.0411	1.43396	0.0134851	1.26567	1.08839	1.46719	0.00197767
Diagnostic	(ICD-9 692) Contact Dermatitis	1.28379	0.88665	1.82078	0.172714	1.33471	0.929566	1.8761	0.106337
Diagnostic	(ICD-9 719) Joint Disorders	1.00027	0.694567	1.40624	0.998792	1.02689	0.712768	1.44455	0.882668
Diagnostic	(ICD-9 728) Muscle Ligament Disorders	1.05022	0.66893	1.59951	0.825067	1.01362	0.64849	1.53536	0.950777
Diagnostic	(ICD-9 729) Soft Tissues Disorders	1.09365	0.812882	1.45439	0.545918	1.02377	0.763443	1.35659	0.872615
Diagnostic	(ICD-9 780) General Symptoms	1.0951	0.878165	1.35547	0.411642	1.08009	0.866337	1.3366	0.485826
Diagnostic	(ICD-9 782) Symptoms of Skin	1.11334	0.793351	1.53172	0.521576	1.101	0.786135	1.51147	0.563238
Diagnostic	(ICD-9 784) Symptoms of Head and Neck	1.08506	0.814748	1.42548	0.566761	1.02951	0.774921	1.34932	0.836941
Diagnostic	(ICD-9 785) Symptoms of Cardiobascular System	1.14275	0.845605	1.52138	0.372482	1.32258	0.979355	1.76038	0.0612527
Diagnostic	(ICD-9 786) Symptoms of Respiratory System	0.881538	0.677383	1.13647	0.339125	0.860563	0.663523	1.10578	0.248731
Diagnostic	(ICD-9 787) Symptoms of Digestive System	1.2139	0.938435	1.55597	0.132582	1.21632	0.939699	1.56013	0.129652
Diagnostic	(ICD-9 788) Symptoms of Urinary System	0.860738	0.649346	1.12386	0.283217	0.790149	0.597491	1.02907	0.0890163
Diagnostic	(ICD-9 789) Symptoms of Abdomen and Pelvis	1.17151	0.977674	1.39836	0.0828297	1.12247	0.935876	1.3411	0.207923
Diagnostic	(ICD-9 V01) Exposure to Communicable Disease	0.975387	0.673402	1.37259	0.890598	0.966257	0.668443	1.35693	0.848873
Diagnostic	(ICD-9 V02) Suspected Carrier of Infectious Disease	0.841808	0.694383	1.01581	0.0758218	0.921588	0.760239	1.1122	0.399907
Diagnostic	(ICD-9 V07) Need for Isolation and Other Prophylactic Measures	0.803836	0.518299	1.19854	0.305473	0.752524	0.48594	1.12029	0.180501
Diagnostic	(ICD-9 V22) Normal Pregnancy	0.99424	0.771924	1.29426	0.965019	0.951044	0.738685	1.23753	0.702693
Diagnostic	(ICD-9 V23) Supervision of High-Risk Pregnancy	1.03435	0.893991	1.19486	0.648017	1.0451	0.903724	1.20666	0.549687
Diagnostic	(ICD-9 V25) Encounter for Contraceptive Management	0.739254	0.551473	0.982219	0.0400924	0.766566	0.572113	1.01804	0.0704224	0.795556	0.623321	1.00434	0.0599141
Diagnostic	(ICD-9 V26) Procreative Management	0.905553	0.71423	1.13891	0.404246	0.829593	0.656522	1.03968	0.110886
Diagnostic	(ICD-9 V27) Outcome of Delivery	0.954508	0.748689	1.23032	0.712999	1.11643	0.875866	1.43897	0.384006
Diagnostic	(ICD-9 V28) Antenatal Screening	0.912462	0.795985	1.04733	0.190568	0.948923	0.828698	1.088	0.450207
Diagnostic	(ICD-9 V65) Other Persons Seeking Consultation	1.10842	0.782012	1.5375	0.549786	1.30143	0.91708	1.80809	0.127371
Diagnostic	(ICD-9 V70) General Medical Examination	0.893929	0.616351	1.26671	0.54091	0.930157	0.643845	1.31373	0.690049
Diagnostic	(ICD-9 V71) Observation and Evaluation for Suspected Conditions	1.14956	0.77732	1.65087	0.467026	1.14019	0.769414	1.64165	0.496242
Diagnostic	(ICD-9 V72) Special Investigations and Examinations	0.928195	0.811551	1.06094	0.275597	0.949892	0.830301	1.08601	0.45281
Diagnostic	(ICD-9 V73) Special Screening Examination for Viral Diseases	0.996766	0.744189	1.31565	0.982196	1.0656	0.796435	1.40513	0.660439
Diagnostic	(ICD-9 V74) Special Screening Examination for Bacterial Diseases	0.94532	0.754991	1.17414	0.617397	0.829722	0.663312	1.02948	0.0957406
Diagnostic	(ICD-9 V76) Special Screening for Malignant Neoplasms	0.782301	0.65231	0.933987	0.00730511	0.856517	0.714262	1.02257	0.0904869	0.785375	0.661672	0.927361	0.00500176
Diagnostic	(ICD-9 V77) Special Screening for Endocrine and Immunity Disorders	0.992791	0.822179	1.19296	0.939242	0.98248	0.813367	1.18102	0.852557
Diagnostic	(ICD-9 V78) Special Screening for Blood Disorders	1.44955	1.07949	1.92143	0.0114933	1.26952	0.947179	1.67994	0.102127	1.39187	1.05846	1.80303	0.0148123
Diagnostic	(ICD-9 V82) Special Screening for Other Conditions	1.02187	0.704444	1.4466	0.905981	0.93196	0.643933	1.3162	0.698558
Pharmacy	Analgesic Narcotic	0.959471	0.769067	1.18825	0.709127	0.917618	0.736313	1.13526	0.436023
Pharmacy	Antibacterial	1.06078	0.922552	1.21872	0.406052	1.09658	0.95438	1.25896	0.19189
Pharmacy	Antifungal	1.04524	0.830251	1.30465	0.700919	1.02864	0.817137	1.28369	0.806283
Pharmacy	Anti-infective General	0.708629	0.458089	1.0527	0.103414	0.735326	0.475717	1.0922	0.145579
Pharmacy	Anti-inflammatory Glucocorticoids	1.05158	0.842664	1.30281	0.650752	1.0462	0.839516	1.29451	0.682507
Pharmacy	Anti-viral	0.97064	0.73593	1.262	0.828306	0.98651	0.74823	1.2822	0.921155
Pharmacy	Cardiovascular Calcium Channel Blockers	1.17204	0.801812	1.67622	0.397755	1.04503	0.718814	1.48509	0.811525
Pharmacy	Anti-anxiety	1.21511	0.854157	1.69537	0.264416	1.18549	0.831858	1.6573	0.332346
Pharmacy	Anti-depressants	1.41154	1.10881	1.78212	0.00437835	1.52879	1.19924	1.93335	0.00048876	1.44238	1.15148	1.79124	0.00114462
Pharmacy	Sedative-hypnotics	0.709861	0.465355	1.04586	0.0961266	0.760806	0.496752	1.12576	0.18892
Pharmacy	Dermatological Acne Therapy	0.997244	0.667715	1.44283	0.988765	1.07936	0.725127	1.55658	0.694278
Pharmacy	DME Diabetic	1.2172	0.922277	1.59258	0.15812	1.3536	1.02455	1.77351	0.0304257	1.26793	1.00289	1.58812	0.0427358
Pharmacy	Endocrine Diabetic Therapy	1.02405	0.728926	1.42004	0.888762	0.917454	0.653537	1.27068	0.611108
Pharmacy	Endocrine Fertility	1.15093	0.913742	1.43996	0.225419	1.02538	0.814932	1.28151	0.828105
Pharmacy	Gastrointestinal Anti-emetics	0.841384	0.673802	1.04301	0.121061	0.90479	0.726355	1.11911	0.36394
Pharmacy	Gastrointestinal Peptic Ulcer Therapy	0.968593	0.707391	1.30278	0.837447	1.10498	0.804491	1.4915	0.525524
Pharmacy	Gastrointestinal Prokinetic Agents	0.918133	0.62609	1.31147	0.649926	0.968561	0.660278	1.38418	0.865353
Pharmacy	Nutritional Minerals/Electrolytes	1.05036	0.776597	1.39601	0.742204	1.00025	0.739873	1.32882	0.998664
Pharmacy	Nutritional Vitamins	1.13105	0.99737	1.28337	0.0554815	1.19395	1.05415	1.3531	0.00537271	1.17791	1.04459	1.32906	0.00768239
Pharmacy	Respiratory Antihistamines	1.22064	0.989821	1.49615	0.0583671	1.16011	0.941385	1.42086	0.157045
Pharmacy	Respiratory Asthma Therapy	1.10178	0.857773	1.4044	0.44064	1.14227	0.891816	1.45221	0.284599
Pharmacy	Respiratory Combinations	0.99959	0.755507	1.30531	0.997652	0.965073	0.728268	1.26246	0.799786
Pharmacy	Respiratory Corticosteroids	1.22851	0.893164	1.66354	0.193939	1.29703	0.94563	1.75156	0.0976491
Procedural	Administration Highly Complex Drug or Biological Agent	1.02619	0.826342	1.26669	0.812382	0.971503	0.783659	1.19706	0.788959
Procedural	Anesthesia Procedures Lower Abdomen	1.45555	1.01728	2.04776	0.0351465	1.30598	0.916081	1.83005	0.129854	1.80606	1.30116	2.46014	0.000267021
Procedural	Anesthesia Procedures Obstetric	1.01314	0.853879	1.20639	0.882223	1.00233	0.84401	1.1946	0.979025
Procedural	Anesthesia Procedures Perineum	1.12485	0.780057	1.58446	0.514198	0.995917	0.691105	1.40148	0.981858
Procedural	Assays Therapeutic Drug	0.88658	0.589558	1.2885	0.544866	0.975143	0.647118	1.42051	0.899819
Procedural	Consultations Clinical Pathology	1.23292	0.903421	1.65413	0.17408	1.21948	0.897139	1.62949	0.191729
Procedural	Evaluations Physical Medicine and Rehabilitation	0.698715	0.531252	0.911266	0.00916861	0.732143	0.558861	0.951357	0.0215327	0.765998	0.615269	0.944692	0.0147251
Procedural	Organ or Disease Oriented Panels	1.01034	0.85219	1.20077	0.906364	0.972575	0.821214	1.15455	0.748926
Procedural	Procedures Cardiovascular	1.07433	0.926798	1.24778	0.344477	0.991088	0.854589	1.1516	0.906329
Procedural	Procedures Chemistry	0.988452	0.729324	1.3471	0.940825	1.01863	0.757683	1.37713	0.903578
Procedural	Procedures Chiropractic Manipulative Treatment	1.13969	0.829914	1.54981	0.411476	1.19596	0.87379	1.62017	0.255544
Procedural	Procedures Cytopathology	1.07284	0.931378	1.23671	0.330939	1.03062	0.894372	1.18848	0.677497
Procedural	Procedures Diagnostic Radiology	1.14775	1.0043	1.31086	0.0425393	1.13543	0.994262	1.29577	0.0600901	1.15093	1.01717	1.30134	0.0252888
Procedural	Procedures Diagnostic Ultrasound	0.798914	0.59662	1.07633	0.135606	0.812415	0.60652	1.09482	0.167703
Procedural	Procedures Gastroenterology	0.791719	0.612622	1.01223	0.0680118	0.831442	0.643793	1.06243	0.148188
Procedural	Procedures Hematology and Coagulation	1.11165	0.896223	1.38688	0.341791	1.02583	0.82796	1.27816	0.817851
Procedural	Procedures Immunology	0.868163	0.722751	1.04628	0.134002	0.927028	0.772324	1.11665	0.420319
Procedural	Procedures Microbiology	0.946457	0.719189	1.2542	0.697935	0.968999	0.739282	1.27889	0.821687
Procedural	Procedures Other Pathology and Laboratory	0.926832	0.800582	1.07139	0.306562	0.927583	0.800422	1.07331	0.315059
Procedural	Procedures Pulmonary	1.61172	1.14299	2.24435	0.00550148	1.33101	0.949356	1.84173	0.0903693	1.66041	1.23918	2.18961	0.000469902
Procedural	Procedures Reproductive Medicine	1.09935	0.89255	1.34733	0.367014	1.07971	0.877003	1.32263	0.464175
Procedural	Procedures Services Ophthalmology	1.16497	0.869891	1.5345	0.290849	1.06125	0.793259	1.39614	0.6797
Procedural	Procedures Services Psychiatry	1.31988	1.053	1.64299	0.0144033	1.23445	0.98624	1.53422	0.0615323	1.4392	1.16874	1.75945	0.000480541
Procedural	Procedures Surgical Pathology	1.0148	0.869562	1.18209	0.851188	0.945747	0.810382	1.10162	0.476272
Procedural	Procedures Transfusion Medicine	0.969713	0.846808	1.11014	0.656077	0.966519	0.844125	1.10631	0.621577
Procedural	Procedures Urinalysis	1.07797	0.93066	1.25057	0.319111	1.12725	0.974324	1.30628	0.1092
Procedural	Products Immune Globulins Serum or Recombinant	1.08186	0.703205	1.60846	0.708392	1.03883	0.67445	1.54641	0.856718
Procedural	Services Consultation	1.24214	1.07472	1.43471	0.00325373	1.22732	1.0621	1.41731	0.00537618	1.37475	1.20902	1.56221	1.12298e-06
Procedural	Services Emergency Department	0.89213	0.734205	1.0795	0.245561	1.05875	0.871767	1.28073	0.5606
Procedural	Services Hospital Inpatient	1.05613	0.868644	1.27864	0.579641	1.13292	0.931462	1.37214	0.206443
Procedural	Services Hospital Observation	1.22198	0.963024	1.53832	0.0931104	1.16561	0.919488	1.46574	0.197296
Procedural	Services Newborn Care	1.04882	0.720604	1.48215	0.795018	1.1147	0.766843	1.57308	0.552467
Procedural	Services Office or Other Outpatient	0.937539	0.787428	1.11948	0.472266	0.96616	0.81111	1.15422	0.701979
Procedural	Services Preventive Medicine	1.19511	0.964263	1.47353	0.0992365	1.29496	1.045	1.59664	0.0167723	1.1741	0.969654	1.41259	0.094266
Procedural	Special Services Procedures Reports	1.03753	0.906263	1.18633	0.591667	1.07687	0.941214	1.23059	0.278715
Procedural	Studies Cytogenetic	1.02788	0.815963	1.28611	0.812602	1.13665	0.901811	1.42331	0.270879
Procedural	Studies Non-invasive Vascular Diagnostic	0.982204	0.713756	1.32987	0.909815	0.942415	0.684622	1.27625	0.708536
Procedural	Surgical Procedures Female Genital System	1.16611	0.91504	1.47843	0.209132	1.23913	0.971628	1.57234	0.0807237
Procedural	Surgical Procedures Integumentary System	0.930184	0.707539	1.20701	0.594851	0.947189	0.722537	1.22553	0.686922
Procedural	Surgical Procedures Maternity Care and Delivery	0.86534	0.626583	1.21227	0.389766	0.803316	0.57752	1.1329	0.202134
Procedural	Surgical Procedures Nervous System	1.18578	0.891416	1.55509	0.229373	1.25564	0.94564	1.64399	0.106129
Procedural	Vaccinations	0.597608	0.47775	0.740057	3.91616e-06	0.611287	0.489554	0.755637	8.61641e-06	0.57721	0.463983	0.710582	4.21323e-07
1 confidence interval.

## Sheet: Trimester 1
		Adjusted Analysis with Previous ASD Variable				Adjusted Analysis without Previous ASD Variable				Final Adjusted Analysis
Category	Variable	Odds Ratio	Lower CI 1	Upper CI 1	P-value	Odds Ratio	Lower CI 1	Upper CI 1	P-value	Odds Ratio	Lower CI 1	Upper CI 1	P-value
Diagnostic	(ICD-9 244) - Acquired Hypothyroidism	1.0722	0.698796	1.61976	0.744847	1.06238	0.687494	1.6196	0.781648
Diagnostic	(ICD-9 461) - Acute Sinusitis	0.945141	0.608632	1.41638	0.79275	0.93754	0.60452	1.40332	0.763233
Diagnostic	(ICD-9 465) - Acute Upper Respiratory Infection	1.27072	0.870457	1.80504	0.196668	1.04507	0.718801	1.47793	0.810051
Diagnostic	(ICD-9 477) - Allergic Rhinitis	0.958463	0.627106	1.41587	0.837697	1.06403	0.697027	1.57034	0.763812
Diagnostic	(ICD-9 599) - Disorder of Urethra	1.57711	1.23623	1.99541	0.000189015	1.52566	1.19798	1.92695	0.000488639	1.49357	1.18636	1.86286	0.000486005
Diagnostic	(ICD-9 616) - Cervix Vagina and Vulva Inflammation	1.03045	0.780468	1.34137	0.827903	1.11898	0.849101	1.45418	0.412118
Diagnostic	(ICD-9 640) - Hemorrhage in Early Pregnancy	1.09948	0.928224	1.29837	0.2678	1.11832	0.944015	1.3208	0.19167
Diagnostic	(ICD-9 643) - Excessive Vomiting in Pregnancy	0.969965	0.619503	1.4757	0.890181	0.938021	0.602799	1.41729	0.768649
Diagnostic	(ICD-9 646) - Other Pregnancy Complications	1.2108	0.983224	1.48153	0.0672466	1.14528	0.931753	1.39874	0.190281
Diagnostic	(ICD-9 648) - Other Conditions Classified Complicating Pregnancy	0.82941	0.604752	1.11962	0.233247	0.793314	0.579301	1.06922	0.138067
Diagnostic	(ICD-9 651) - Multiple Gestation	1.37487	1.00412	1.85672	0.0420855	1.35017	0.989042	1.81776	0.0528496	1.48601	1.0974	1.98335	0.00861541
Diagnostic	(ICD-9 654) - Abnormality of Pelvis	0.635599	0.430855	0.906983	0.0166737	0.575276	0.390759	0.819077	0.00330883	0.644654	0.43891	0.915143	0.0188024
Diagnostic	(ICD-9 655) - Known Abnormality Management of Mother	0.751786	0.566217	0.984369	0.0428755	0.754334	0.568817	0.986587	0.0444951	0.766784	0.578934	1.00113	0.0570327
Diagnostic	(ICD-9 656) - Other Problem Affecting Mother	1.0864	0.852726	1.3693	0.492319	1.02537	0.805974	1.29046	0.834555
Diagnostic	(ICD-9 659) - Other Indications Related to Labor	1.02802	0.827855	1.27025	0.800152	1.13131	0.912273	1.39621	0.255588
Diagnostic	(ICD-9 780) - General Symptoms	0.982935	0.703632	1.34457	0.91686	1.08367	0.777445	1.47938	0.623742
Diagnostic	(ICD-9 787) - Symptoms of Digestive System	1.30048	0.912379	1.81978	0.135118	1.37187	0.96296	1.91933	0.0718682
Diagnostic	(ICD-9 789) - Symptoms of Abdomen and Pelvis	1.35755	1.01439	1.79498	0.0355598	1.27362	0.954156	1.6794	0.0931741	1.41542	1.07984	1.83067	0.00978568
Diagnostic	(ICD-9 V22) - Normal Pregnancy	0.903348	0.755959	1.08183	0.266203	0.909432	0.763621	1.08541	0.289849
Diagnostic	(ICD-9 V23) - Supervision of High-Risk Pregnancy	0.991168	0.815141	1.2002	0.92835	1.00014	0.823763	1.20905	0.998841
Diagnostic	(ICD-9 V26) - Procreative Management	0.77709	0.5635	1.05482	0.114324	0.725312	0.52709	0.982113	0.0427883	0.819285	0.596498	1.10717	0.205839
Diagnostic	(ICD-9 V28) - Antenatal Screening	0.828539	0.711411	0.963202	0.0149362	0.852019	0.73181	0.990207	0.0378424	0.822367	0.712294	0.947255	0.00714716
Diagnostic	(ICD-9 V72) - Special Investigations and Examinations	0.80077	0.691482	0.926099	0.00286436	0.845961	0.731415	0.977126	0.0235393	0.829179	0.725743	0.946191	0.00562505
Diagnostic	(ICD-9 V73) - Special Screening Examination for Viral Diseases	0.940209	0.679587	1.27643	0.700914	1.0098	0.730962	1.36926	0.951323
Diagnostic	(ICD-9 V74) - Special Screening Examination for Bacterial Diseases	0.857478	0.662547	1.09697	0.231448	0.780693	0.604397	0.996668	0.0521041
Diagnostic	(ICD-9 V76) - Special Screening for Malignant Neoplasms	0.750947	0.617089	0.908802	0.00370662	0.837481	0.688504	1.01315	0.0717284	0.759076	0.62645	0.914496	0.00426168
Diagnostic	(ICD-9 V77) - Special Screening for Endocrine and Immunity Disorders	1.3604	1.04931	1.7446	0.0175137	1.21705	0.941637	1.55579	0.124728	1.35859	1.05349	1.73216	0.0155843
Pharmacy	Analgesic Narcotic	0.964713	0.681543	1.33792	0.834337	0.972363	0.692517	1.33751	0.867205
Pharmacy	Antibacterial	0.96734	0.813152	1.14664	0.704792	0.944975	0.793346	1.12153	0.521487
Pharmacy	Antifungal	1.12392	0.774064	1.58675	0.522381	0.962977	0.663753	1.35818	0.835936
Pharmacy	Anti-inflammatory Glucocorticoids	1.36125	1.00834	1.81184	0.0388652	1.39746	1.03416	1.86204	0.0255065	1.44037	1.07887	1.89449	0.0109542
Pharmacy	Anti-depressants	1.40873	1.07388	1.82591	0.0112899	1.59551	1.2177	2.06615	0.000524695	1.40463	1.07672	1.80962	0.0102195
Pharmacy	Endocrine Fertility	1.13685	0.897701	1.43011	0.280018	1.04419	0.827239	1.30912	0.711775
Pharmacy	Endocrine Thyroid Therapy	1.10904	0.76308	1.58318	0.57794	1.04306	0.711507	1.49927	0.824371
Pharmacy	Gastrointestinal Anti-emetics	0.883511	0.687833	1.12317	0.321744	0.91491	0.715271	1.15843	0.469309
Pharmacy	Nutritional Vitamins	1.07706	0.944791	1.22743	0.266078	1.14848	1.00878	1.30712	0.0361749	1.08245	0.956011	1.22482	0.209959
Pharmacy	Respiratory Antihistamines	1.14687	0.884713	1.47027	0.289732	1.11499	0.862503	1.4251	0.395013
Pharmacy	Respiratory Asthma Therapy	1.12503	0.760672	1.61849	0.539737	1.21445	0.827111	1.73411	0.302279
Procedural	Consultations Clinical Pathology	1.64325	1.15356	2.29703	0.00462324	1.51916	1.06965	2.11756	0.0161771	1.76402	1.24635	2.44798	0.000957853
Procedural	Evaluations Physical Medicine and Rehabilitation	0.778235	0.499554	1.18458	0.254561	0.874134	0.562126	1.32707	0.538928
Procedural	Organ or Disease Oriented Panels	1.03775	0.851286	1.26487	0.713678	0.966131	0.793869	1.17552	0.730733
Procedural	Procedures Chemistry	1.12401	0.954048	1.32606	0.163884	1.15408	0.979052	1.36229	0.0889626
Procedural	Procedures Chiropractic Manipulative Treatment	1.05388	0.664463	1.63366	0.818924	0.944244	0.59509	1.46399	0.802527
Procedural	Procedures Cytopathology	1.17106	1.00709	1.36296	0.0407528	1.1182	0.961629	1.30144	0.147739	1.07896	0.946684	1.22949	0.254302
Procedural	Procedures Diagnostic Radiology	1.0541	0.864243	1.27902	0.598095	1.0754	0.881811	1.3048	0.466839
Procedural	Procedures Diagnostic Ultrasound	1.00138	0.840685	1.19404	0.987699	0.991585	0.834252	1.17984	0.923846
Procedural	Procedures Hematology and Coagulation	1.06287	0.889576	1.26657	0.498659	1.09911	0.919545	1.31043	0.295544
Procedural	Procedures Immunology	0.854806	0.715751	1.02402	0.0858867	0.902315	0.755662	1.0808	0.260039
Procedural	Procedures Microbiology	0.924463	0.76558	1.11898	0.417175	0.967052	0.801019	1.17027	0.728986
Procedural	Procedures Other Pathology and Laboratory	0.813391	0.656551	1.00063	0.0545169	0.809562	0.653476	0.99592	0.0492161	0.792995	0.647853	0.96307	0.0217334
Procedural	Procedures Reproductive Medicine	1.02171	0.757271	1.36366	0.886106	1.03075	0.762568	1.37763	0.840767
Procedural	Procedures Services Psychiatry	1.62415	1.20797	2.15313	0.00098829	1.42491	1.06204	1.88417	0.015324	1.66161	1.24062	2.19352	0.000469173
Procedural	Procedures Surgical Pathology	1.22511	0.813579	1.79099	0.311898	1.21158	0.810248	1.75929	0.330561
Procedural	Procedures Transfusion Medicine	0.986205	0.782626	1.23808	0.905477	0.898444	0.714197	1.12579	0.356172
Procedural	Procedures Urinalysis	0.872654	0.756681	1.00704	0.0616901	0.915262	0.794709	1.05476	0.220086
Procedural	Services Consultation	1.48843	1.22665	1.80008	4.77536e-05	1.40319	1.15621	1.697	0.000536442	1.56233	1.3035	1.86533	1.04956e-06
Procedural	Services Emergency Department	0.985139	0.731919	1.31288	0.91993	1.02496	0.760058	1.36902	0.869471
Procedural	Services Office or Other Outpatient	1.00789	0.861894	1.18016	0.92193	0.986405	0.84468	1.15346	0.863237
Procedural	Services Preventive Medicine	1.22281	0.97435	1.52477	0.0780709	1.23744	0.987564	1.54063	0.0601983
Procedural	Special Servicse Procedures Reports	1.01891	0.871889	1.18783	0.812182	1.04234	0.893023	1.21366	0.596051
Procedural	Surgical Procedures Cardiovascular System	1.05586	0.914852	1.21944	0.458384	1.02585	0.889116	1.18442	0.727197
Procedural	Surgical Procedures Female Genital System	1.44736	1.04723	1.98069	0.0228539	1.44403	1.04623	1.97357	0.0231359	1.65358	1.2553	2.15449	0.000258811
Procedural	Surgical Procedures Maternity Care and Delivery	0.860184	0.57219	1.25354	0.45035	0.945853	0.631389	1.3733	0.77824
1 confidence interval.

## Sheet: Trimester 2
		Adjusted Analysis with Previous ASD Variable				Adjusted Analysis without Previous ASD Variable				Final Adjusted Analysis
Category	Variable	Odds Ratio	Lower CI 1	Upper CI 1	P-value	Odds Ratio	Lower CI 1	Upper CI 1	P-value	Odds Ratio	Lower CI 1	Upper CI 1	P-value
Diagnostic	(ICD-9 244) - Acquired Hypothyroidism	1.16949	0.759154	1.77507	0.469384	1.21635	0.785977	1.85679	0.37119
Diagnostic	(ICD-9 461) - Acute Sinusitis	1.17137	0.794266	1.68666	0.409185	1.13557	0.772062	1.63097	0.504124
Diagnostic	(ICD-9 465) - Acute Upper Respiratory Infection	0.875422	0.590823	1.25838	0.489063	0.8852	0.59856	1.27033	0.524079
Diagnostic	(ICD-9 599) - Disorder of Urethra	1.27791	0.961884	1.68073	0.0846377	1.21402	0.916237	1.59254	0.168588
Diagnostic	(ICD-9 616) - Cervix Vagina and Vulva Inflammation	1.27857	0.859775	1.85057	0.207639	1.1214	0.755758	1.61869	0.55431
Diagnostic	(ICD-9 640) - Hemorrhage in Early Pregnancy	1.11646	0.826855	1.485	0.460215	1.16165	0.866595	1.53364	0.302798
Diagnostic	(ICD-9 641) - Antepartum Hemorrhage	0.861404	0.636518	1.14426	0.317866	0.913751	0.675951	1.21243	0.544377
Diagnostic	(ICD-9 644) - Early or Threatened Labor	0.938172	0.663601	1.30116	0.709757	0.986384	0.698311	1.36636	0.93608
Diagnostic	(ICD-9 646) - Other Pregnancy Complications	0.908189	0.73755	1.11053	0.356015	0.928508	0.754056	1.13545	0.477195
Diagnostic	(ICD-9 648) - Other Conditions Classified Complicating Pregnancy	1.12527	0.924835	1.36271	0.23245	1.07587	0.882958	1.30479	0.462713
Diagnostic	(ICD-9 651) - Multiple Gestation	1.60045	1.24757	2.03486	0.000162244	1.62615	1.2692	2.06509	8.89714e-05	1.69051	1.33242	2.12458	1.00842e-05
Diagnostic	(ICD-9 652) - Malposition of Fetus	1.05993	0.746132	1.46733	0.735209	1.17995	0.830632	1.634	0.336516
Diagnostic	(ICD-9 654) - Abnormality of Pelvis	1.00418	0.78756	1.26735	0.972579	0.877753	0.689287	1.10613	0.279384
Diagnostic	(ICD-9 655) - Known Abnormality Management of Mother	0.998138	0.854356	1.16316	0.981101	0.949921	0.813086	1.10695	0.513783
Diagnostic	(ICD-9 656) - Other Problem Affecting Mother	1.11144	0.916564	1.33947	0.274684	1.0692	0.882785	1.28704	0.486353
Diagnostic	(ICD-9 659) - Other Indications Related to Labor	1.23251	1.03033	1.47119	0.0213812	1.29483	1.08296	1.54479	0.00434154	1.32903	1.14251	1.54261	0.000203486
Diagnostic	(ICD-9 780) - General Symptoms	1.15806	0.806839	1.62545	0.410509	1.10458	0.77371	1.54141	0.570782
Diagnostic	(ICD-9 786) - Symptoms of Respiratory System	1.07382	0.730517	1.53916	0.70729	1.14054	0.775105	1.63723	0.489567
Diagnostic	(ICD-9 788) - Symptoms of Urinary System	1.29216	0.857155	1.8916	0.20304	1.30323	0.868026	1.89994	0.183795
Diagnostic	(ICD-9 789) - Symptoms of Abdomen and Pelvis	1.4072	1.05887	1.85	0.016292	1.52741	1.14693	2.01273	0.00312284	1.41718	1.09121	1.81801	0.00734382
Diagnostic	(ICD-9 V04) - Need for Prophylactic Vaccination against Certain Viral Diseases	0.604605	0.416825	0.849053	0.00542767	0.59634	0.412383	0.83477	0.00395047	0.595852	0.411862	0.834306	0.00393093
Diagnostic	(ICD-9 V22) - Normal Pregnancy	1.31849	1.12085	1.55408	0.000909581	1.36677	1.1619	1.61092	0.000177469	1.3337	1.15552	1.54267	9.33665e-05
Diagnostic	(ICD-9 V23) - Supervision of High-Risk Pregnancy	1.02766	0.851496	1.23485	0.773489	1.01289	0.840456	1.21544	0.891664
Diagnostic	(ICD-9 V26) - Procreative Management	0.957605	0.682087	1.31969	0.796578	0.935028	0.665752	1.28886	0.689617
Diagnostic	(ICD-9 V28) - Antenatal Screening	0.980702	0.860333	1.1183	0.770799	0.958356	0.840258	1.0934	0.526538
Diagnostic	(ICD-9 V72) - Special Investigations and Examinations	1.13503	0.896216	1.42474	0.283738	1.13273	0.895079	1.42092	0.290037
Diagnostic	(ICD-9 V77) - Special Screening for Endocrine and Immunity Disorders	1.00221	0.743849	1.32637	0.988027	0.96167	0.715309	1.27026	0.789276
Pharmacy	Analgesic Narcotic	0.743162	0.506612	1.05875	0.113488	0.699343	0.476765	0.996183	0.0564958
Pharmacy	Antibacterial	0.980368	0.821331	1.16575	0.824302	1.00278	0.840328	1.19204	0.975146
Pharmacy	Antifungal	0.772072	0.516684	1.1136	0.185268	0.753744	0.504172	1.08791	0.14831
Pharmacy	Anti-inflammatory Glucocorticoids	1.06037	0.735379	1.48912	0.744045	1.10189	0.764476	1.54691	0.588507
Pharmacy	Anti-depressants	1.47405	1.08949	1.96293	0.00967009	1.51308	1.12226	2.0081	0.00519793	1.45491	1.07971	1.92912	0.0112011
Pharmacy	Endocrine Thyroid Therapy	0.949791	0.653244	1.35389	0.781551	0.875999	0.601025	1.25059	0.478415
Pharmacy	Gastrointestinal Anti-emetics	0.794746	0.578092	1.07005	0.142849	0.853951	0.623154	1.14625	0.308954
Pharmacy	Nutritional Vitamins	1.17343	1.03681	1.32782	0.0112545	1.20086	1.06206	1.35755	0.00346131	1.18973	1.05358	1.34321	0.0050381
Pharmacy	Respiratory Antihistamines	1.45053	1.07086	1.93288	0.0134072	1.39542	1.03244	1.85517	0.0255941	1.38509	1.03111	1.82893	0.0256152
Pharmacy	Respiratory Asthma Therapy	1.11035	0.785085	1.53683	0.540482	1.04925	0.74406	1.44792	0.776679
Procedural	Administration Highly Complex Drug or Biological Agent	1.09883	0.737368	1.59732	0.631906	1.1831	0.796667	1.7133	0.388261
Procedural	Evaluations Physical Medicine and Rehabilitation	0.566106	0.373906	0.839129	0.00575008	0.619474	0.4122	0.911154	0.0178282	0.672023	0.479763	0.917338	0.0159824
Procedural	Organ or Disease Oriented Panels	1.1216	0.928865	1.3495	0.228293	1.10246	0.91246	1.3274	0.307525
Procedural	Procedures Chemistry	1.04286	0.867641	1.25481	0.655647	1.06442	0.887321	1.2783	0.502592
Procedural	Procedures Chiropractic Manipulative Treatment	1.3354	0.905084	1.93523	0.135344	1.28944	0.88026	1.85401	0.180521
Procedural	Procedures Cytopathology	1.17999	0.904798	1.52654	0.214465	1.02401	0.786844	1.32174	0.857587
Procedural	Procedures Diagnostic Radiology	1.06064	0.910436	1.23281	0.446312	1.02753	0.882256	1.19394	0.724873
Procedural	Procedures Diagnostic Ultrasound	0.60762	0.495582	0.746776	1.89569e-06	0.633372	0.517743	0.776704	1.00863e-05	0.606837	0.506588	0.729123	7.48919e-08
Procedural	Procedures Hematology and Coagulation	0.973217	0.839192	1.12736	0.718396	0.939287	0.810392	1.0874	0.403592
Procedural	Procedures Immunology	1.00067	0.866759	1.15537	0.992693	0.998602	0.865225	1.15262	0.984741
Procedural	Procedures Microbiology	0.824651	0.687485	0.986269	0.0362042	0.805566	0.672123	0.962681	0.0182982	0.930476	0.804155	1.0742	0.32914
Procedural	Procedures Other Pathology and Laboratory	0.817013	0.664035	0.99842	0.0519292	0.819344	0.664913	1.00281	0.0571686
Procedural	Procedures Reproductive Medicine	1.01415	0.720517	1.39803	0.933651	0.996186	0.708945	1.37077	0.981838
Procedural	Procedures Services Psychiatry	1.59204	1.16171	2.14629	0.0029364	1.30333	0.954862	1.74937	0.0857925	1.63725	1.20014	2.19644	0.00136063
Procedural	Procedures Transfusion Medicine	1.11965	0.874778	1.42075	0.360577	1.05504	0.826772	1.33468	0.66072
Procedural	Procedures Urinalysis	0.957219	0.816228	1.11999	0.587903	0.975769	0.832557	1.14104	0.760252
Procedural	Services Consultation	1.10716	0.930674	1.31393	0.247116	1.1295	0.950917	1.33839	0.162423
Procedural	Services Emergency Department	0.984149	0.733682	1.30637	0.913475	1.05685	0.789381	1.40091	0.705266
Procedural	Services Office or Other Outpatient	1.16914	1.01364	1.34734	0.0313261	1.16714	1.0136	1.34288	0.0312383	1.22592	1.07611	1.39588	0.00214338
Procedural	Special Servicse Procedures Reports	1.07825	0.883286	1.30851	0.452088	1.00908	0.827196	1.22384	0.927862
Procedural	Studies Cytogenetic	0.789341	0.569182	1.09195	0.154417	0.872454	0.631094	1.20292	0.406733
Procedural	Surgical Procedures Cardiovascular System	0.930428	0.808279	1.07082	0.314817	0.933535	0.811421	1.07385	0.335902
Procedural	Surgical Procedures Maternity Care and Delivery	1.45581	1.13634	1.85132	0.00254501	1.40015	1.09596	1.77582	0.00623531	1.3081	1.08735	1.56685	0.00393646
1 confidence interval.

## Sheet: Trimester 3
		Adjusted Analysis with Previous ASD Variable				Adjusted Analysis without Previous ASD Variable				Final Adjusted Analysis
Category	Variable	Odds Ratio	Lower CI 1	Upper CI 1	P-value	Odds Ratio	Lower CI 1	Upper CI 1	P-value	Odds Ratio	Lower CI 1	Upper CI 1	P-value
Diagnostic	(ICD-9 244) - Acquired Hypothyroidism	1.32425	0.994132	1.73902	0.0486602	1.10998	0.833791	1.45639	0.462686	1.30838	0.991962	1.69922	0.0499283
Diagnostic	(ICD-9 278) - Obesity	1.00585	0.657729	1.4908	0.97763	1.05725	0.690246	1.57081	0.790091
Diagnostic	(ICD-9 285) - Anemia	0.992833	0.766764	1.27035	0.955409	0.995104	0.768831	1.27296	0.969531
Diagnostic	(ICD-9 465) - Acute Upper Respiratory Infection	0.971739	0.64888	1.41024	0.884563	1.05111	0.703916	1.5226	0.799488
Diagnostic	(ICD-9 493) - Asthma	1.22257	0.871813	1.68418	0.230825	1.27604	0.911174	1.75544	0.144407
Diagnostic	(ICD-9 599) - Disorder of Urethra	0.844882	0.644038	1.09379	0.211646	0.861183	0.657449	1.11342	0.265543
Diagnostic	(ICD-9 616) - Cervix Vagina and Vulva Inflammation	1.15381	0.839788	1.55569	0.362165	0.975823	0.713619	1.30891	0.874107
Diagnostic	(ICD-9 641) - Antepartum Hemorrhage	0.669416	0.510068	0.865134	0.00286318	0.700295	0.532824	0.906473	0.00849197	0.713337	0.546761	0.915833	0.0101426
Diagnostic	(ICD-9 642) - Hypertension Complicating Pregnancy	1.02586	0.847661	1.23634	0.790815	0.966048	0.799066	1.16297	0.718155
Diagnostic	(ICD-9 644) - Early or Threatened Labor	1.11768	0.964003	1.29361	0.138029	1.07527	0.927241	1.24465	0.333806
Diagnostic	(ICD-9 645) - Late Pregnancy	1.0087	0.828396	1.22047	0.930087	1.0219	0.838154	1.23818	0.827568
Diagnostic	(ICD-9 646) - Other Pregnancy Complications	0.940499	0.797088	1.10576	0.462395	0.95153	0.806434	1.11878	0.551752
Diagnostic	(ICD-9 647) - Infectious/Parasitic Conditions Complicating Pregnancy	0.944907	0.628076	1.37679	0.776517	0.967901	0.641402	1.41509	0.871236
Diagnostic	(ICD-9 648) - Other Conditions Classified Complicating Pregnancy	0.93651	0.807728	1.08477	0.383171	0.943207	0.812849	1.09327	0.439256
Diagnostic	(ICD-9 649) - Other Conditions Complicating Pregnancy	0.741324	0.540961	0.997238	0.054702	0.692563	0.505441	0.931412	0.0183068	0.737464	0.549187	0.971058	0.0358774
Diagnostic	(ICD-9 650) - Normal Delivery	1.06259	0.913592	1.23635	0.43147	1.024	0.879617	1.19247	0.759986
Diagnostic	(ICD-9 651) - Multiple Gestation	1.29637	0.995599	1.67738	0.0509593	1.31036	1.00461	1.69878	0.0435561	1.56359	1.24727	1.94314	7.63429e-05
Diagnostic	(ICD-9 652) - Malposition of Fetus	1.07611	0.901502	1.27989	0.411782	1.13148	0.948533	1.34495	0.165387
Diagnostic	(ICD-9 653) - Disproportion in Labor	1.19304	0.931637	1.513	0.153223	1.05698	0.825406	1.34024	0.65374
Diagnostic	(ICD-9 654) - Abnormality of Pelvis	0.838285	0.707021	0.991421	0.0407751	0.798929	0.67345	0.945434	0.00946929	0.86223	0.745292	0.994532	0.0439248
Diagnostic	(ICD-9 655) - Known Abnormality Management of Mother	1.06419	0.912839	1.23736	0.422521	1.0424	0.895465	1.2102	0.588783
Diagnostic	(ICD-9 656) - Other Problem Affecting Mother	1.11386	0.976013	1.27068	0.109061	1.07613	0.943561	1.22684	0.273213
Diagnostic	(ICD-9 657) - Polyhydramnios	1.16943	0.805149	1.6544	0.393034	1.17895	0.811976	1.6672	0.368503
Diagnostic	(ICD-9 658) - Other Problems with Amniotic Cavity	1.12561	0.94848	1.33018	0.17006	1.11506	0.940751	1.31614	0.203364
Diagnostic	(ICD-9 659) - Other Indications Related to Labor	1.17647	1.03275	1.33937	0.0142486	1.19151	1.0467	1.35558	0.00789034	1.26845	1.12552	1.42893	9.37416e-05
Diagnostic	(ICD-9 660) - Obstructed Labor	1.08281	0.86498	1.34551	0.479948	1.08679	0.865744	1.35439	0.465696
Diagnostic	(ICD-9 661) - Abnormal Forces of Labor	1.08004	0.893436	1.2989	0.41965	1.06594	0.87971	1.28492	0.50859
Diagnostic	(ICD-9 662) - Long Labor	1.14296	0.801565	1.58936	0.443068	1.06569	0.748692	1.47893	0.713436
Diagnostic	(ICD-9 663) - Umbilical Cord Complications	0.984443	0.854725	1.13096	0.826228	1.01682	0.883227	1.16771	0.814754
Diagnostic	(ICD-9 664) - Trauma to Perineum and Vulva During Delivery	0.917545	0.794468	1.0592	0.240718	0.958051	0.829277	1.10638	0.56
Diagnostic	(ICD-9 665) - Other Obstetrical Trauma	1.16613	0.822153	1.61162	0.369553	1.13381	0.80086	1.56386	0.460866
Diagnostic	(ICD-9 666) - Postpartum Hemorrhage	0.834381	0.55037	1.21837	0.370113	0.79956	0.527977	1.16597	0.266711
Diagnostic	(ICD-9 669) - Other Complications of Labor	1.19306	1.01582	1.39743	0.0299847	1.22905	1.04713	1.43866	0.0109003	1.22083	1.04827	1.41727	0.009477
Diagnostic	(ICD-9 729) - Soft Tissues Disorders	0.944669	0.634725	1.3668	0.770546	0.89731	0.608246	1.28585	0.569391
Diagnostic	(ICD-9 780) - General Symptoms	1.02782	0.733254	1.41081	0.8692	1.02011	0.728848	1.39873	0.904502
Diagnostic	(ICD-9 784) - Symptoms of Head and Neck	1.00883	0.672787	1.46752	0.964653	1.25295	0.839206	1.81778	0.251437
Diagnostic	(ICD-9 786) - Symptoms of Respiratory System	1.00738	0.708193	1.40314	0.966306	0.870608	0.611978	1.21311	0.426438
Diagnostic	(ICD-9 789) - Symptoms of Abdomen and Pelvis	0.958406	0.75116	1.21076	0.726957	0.962264	0.753309	1.21719	0.75311
Diagnostic	(ICD-9 V02) - Suspected Carrier of Infectious Disease	0.845246	0.695019	1.02334	0.0883087	0.922614	0.758637	1.11724	0.414448
Diagnostic	(ICD-9 V22) - Normal Pregnancy	1.00024	0.843152	1.19111	0.997805	0.982331	0.828099	1.16969	0.839584
Diagnostic	(ICD-9 V23) - Supervision of High-Risk Pregnancy	0.984413	0.833283	1.15904	0.851907	0.998372	0.845892	1.17441	0.984464
Diagnostic	(ICD-9 V27) - Outcome of Delivery	0.911978	0.717367	1.17208	0.461447	1.07215	0.84264	1.3792	0.579032
Diagnostic	(ICD-9 V28) - Antenatal Screening	0.917242	0.804816	1.04444	0.193766	0.920054	0.807897	1.04684	0.207359
Diagnostic	(ICD-9 V72) - Special Investigations and Examinations	1.13733	0.941345	1.36609	0.175293	1.16671	0.965714	1.40132	0.104283
Diagnostic	(ICD-9 V77) - Special Screening for Endocrine and Immunity Disorders	0.850101	0.635739	1.12019	0.260541	0.846916	0.631931	1.1183	0.253304
Diagnostic	(ICD-9 V78) - Special Screening for Blood Disorders	1.55316	1.06857	2.21228	0.0174713	1.3798	0.948077	1.96866	0.0835192	1.35756	0.962109	1.86999	0.0707051
Pharmacy	Analgesic Narcotic	1.06776	0.799108	1.40464	0.64815	0.986443	0.737505	1.29924	0.924616
Pharmacy	Antibacterial	0.978692	0.831899	1.14775	0.793003	1.01934	0.866704	1.19507	0.815156
Pharmacy	Antifungal	1.29105	0.966561	1.69891	0.0754099	1.20171	0.903926	1.57386	0.193362
Pharmacy	Anti-inflammatory Glucocorticoids	1.02554	0.754137	1.36898	0.868105	1.04778	0.769027	1.40164	0.760107
Pharmacy	Anti-viral	0.963265	0.699198	1.30115	0.812936	1.02087	0.7403	1.38035	0.896425
Pharmacy	Anti-depressants	1.5267	1.15985	1.98497	0.0019992	1.6247	1.23582	2.11042	0.000371875	1.54812	1.18248	2.0013	0.00111493
Pharmacy	Diagnostic Agents	1.11774	0.829962	1.48874	0.454855	1.18612	0.880857	1.58018	0.251868
Pharmacy	Endocrine Diabetic Therapy	1.10701	0.749818	1.61351	0.6025	1.11221	0.754979	1.61681	0.58355
Pharmacy	Gastrointestinal Peptic Ulcer Therapy	0.99228	0.688445	1.39256	0.965518	1.09384	0.757142	1.5392	0.619343
Pharmacy	Nutritional Minerals Electrolytes	1.19137	0.866939	1.6049	0.264121	1.09252	0.794594	1.4724	0.57315
Pharmacy	Nutritional Vitamins	1.1394	1.00916	1.28604	0.0348278	1.1885	1.05324	1.34072	0.00502377	1.1878	1.05513	1.33676	0.00434229
Pharmacy	Respiratory Antihistamines	1.6329	1.20024	2.18543	0.001315	1.66234	1.22068	2.22755	0.000908062	1.62387	1.2036	2.15377	0.00106955
Pharmacy	Respiratory Asthma Therapy	1.05924	0.800233	1.3856	0.680822	0.999966	0.753731	1.31113	0.999809
Procedural	Administration Highly Complex Drug or Biological Agent	0.939801	0.739381	1.1834	0.6045	0.918734	0.724398	1.15418	0.47527
Procedural	Anesthesia Procedures Obstetric	0.935424	0.793963	1.10587	0.429518	0.954172	0.809486	1.12859	0.579885
Procedural	Evaluations Physical Medicine and Rehabilitation	0.686313	0.495402	0.937412	0.0205728	0.741852	0.537769	1.01003	0.0630485	0.782753	0.597565	1.00886	0.0663441
Procedural	Vaccinations	0.725624	0.49615	1.02693	0.0830204	0.646643	0.443999	0.911041	0.0170845	0.683108	0.468874	0.962438	0.0371921
Procedural	Organ or Disease Oriented Panels	1.07293	0.888651	1.29125	0.460115	1.14742	0.950102	1.3813	0.1496
Procedural	Procedures Cardiovascular	1.04753	0.913905	1.20087	0.504953	0.990357	0.865492	1.13334	0.887954
Procedural	Procedures Chemistry	0.928175	0.782539	1.10264	0.394143	0.966064	0.817619	1.14329	0.686413
Procedural	Procedures Chiropractic Manipulative Treatment	1.22792	0.84427	1.75589	0.271098	1.09965	0.764527	1.55309	0.598817
Procedural	Procedures Diagnostic Radiology	1.16389	0.993519	1.36108	0.0586971	1.11928	0.955713	1.30843	0.159558
Procedural	Procedures Diagnostic Ultrasound	1.0617	0.908957	1.24065	0.450543	1.13778	0.975934	1.32723	0.0997601
Procedural	Procedures Gastroenterology	0.812099	0.617543	1.05378	0.126339	0.818548	0.621498	1.06388	0.143751
Procedural	Procedures Hematology and Coagulation	1.15456	0.966921	1.38068	0.1137	1.20293	1.00969	1.4353	0.0394469	1.08614	0.948884	1.24579	0.233975
Procedural	Procedures Immunology	0.970266	0.837194	1.12307	0.687038	0.990832	0.856673	1.14457	0.900805
Procedural	Procedures Microbiology	0.858823	0.725964	1.01914	0.0785215	0.845017	0.713947	1.00323	0.0522364
Procedural	Procedures Other Pathology and Laboratory	0.885402	0.757387	1.03262	0.123676	0.875404	0.748207	1.0218	0.0940914
Procedural	Procedures Reproductive Medicine	1.22604	0.959485	1.55293	0.0968102	1.24665	0.977096	1.57672	0.0706716
Procedural	Procedures Services Psychiatry	1.34104	1.03679	1.71548	0.0222109	1.33978	1.03647	1.71278	0.0223053	1.45523	1.1315	1.85023	0.00275503
Procedural	Procedures Surgical Pathology	1.02059	0.871206	1.19306	0.799372	0.928949	0.791496	1.08778	0.363462
Procedural	Procedures Transfusion Medicine	1.04634	0.901558	1.21325	0.54978	0.98242	0.848023	1.13702	0.81256
Procedural	Procedures Urinalysis	1.17692	1.02245	1.35322	0.0226847	1.18586	1.03098	1.36249	0.0165162	1.17532	1.03581	1.33218	0.0118361
Procedural	Services Consultation	1.29043	1.07153	1.54833	0.00659917	1.27639	1.06105	1.52977	0.00890446	1.48327	1.2511	1.75111	4.25766e-06
Procedural	Services Emergency Department	0.947355	0.719326	1.23217	0.693326	1.11807	0.849463	1.45386	0.415054
Procedural	Services Hospital Inpatient	1.03166	0.838651	1.26261	0.76514	1.06412	0.864536	1.30318	0.55253
Procedural	Services Hospital Observation	1.21125	0.941588	1.54326	0.12799	1.18652	0.922982	1.51058	0.173132
Procedural	Services Newborn Care	1.04218	0.717103	1.47038	0.821058	1.12379	0.775265	1.58115	0.519751
Procedural	Services Office or Other Outpatient	1.08462	0.945978	1.24271	0.243103	1.10417	0.964553	1.26317	0.149737
Procedural	Special Servicse Procedures Reports	0.965562	0.811207	1.14394	0.689241	0.996176	0.836953	1.18021	0.965124
Procedural	Surgical Procedures Female Genital System	0.970557	0.741835	1.25685	0.823987	1.0484	0.801581	1.35745	0.724757
Procedural	Surgical Procedures Integumentary System	0.963686	0.653415	1.37808	0.84549	0.90841	0.615924	1.29911	0.612849
Procedural	Surgical Procedures Maternity Care and Delivery	0.828395	0.615711	1.13042	0.223873	0.778764	0.578436	1.06308	0.106805
Procedural	Surgical Procedures Nervous System	1.23442	0.927628	1.61916	0.137773	1.33744	1.00684	1.75145	0.0392461	1.3201	0.997936	1.72031	0.045295
1 confidence interval.
