# Supplementary material for: Pregnant Mothers’ Medical Claims and Associated Risk of Their Children being Diagnosed with Autism Spectrum Disorder
Source: J Pers Med. 2021 Sep 24;11(10):950. doi: 10.3390/jpm11100950 (PMC8537202; doi:10.3390/jpm11100950)
Supplement: Supplementary file 1 [file jpm-11-00950-s001.zip › jpm-1277813-supplementary/Supplementary Files/Supplemental_Material_Table_S4_Logistic_Regression_Analyses_SubCodes.xlsx]

## Sheet: Entire Pregnancy
		Unadjusted Analysis				Adjusted Analysis
ICD-9 Code	Code Description	Odds Ratio	Lower CI 1	Upper CI 1	P-value	Odds Ratio	Lower CI 1	Upper CI 1	P-value
649	Other conditions Complicating Pregnancy	0.762566	0.605544	0.948628	0.0177946	0.888368	0.512664	1.49769	0.66535
649	Tobacco Use Disorder	1.63368	0.95668	2.63055	0.0556617	1.69359	0.827185	3.36366	0.139892
649.1	Obesity	0.7173	0.427323	1.12797	0.177071	0.752594	0.376094	1.45521	0.409132
649.2	Bariatric Surgery 2
649.3	Coagulation Defects	1.23735	0.62227	2.22242	0.507803	1.07494	0.46383	2.34663	0.860472
649.4	Epilepsy 2
649.5	Spotting	0.833151	0.478842	1.34798	0.486439	0.902877	0.441088	1.7789	0.7732
649.6	Uterine Size Date Discrepancy	0.429516	0.267863	0.650252	0.000173499	0.514712	0.267723	0.96453	0.0418249
649.7	Cervical Shortening 2
649.9	NA 2,3
659	Other Indications Related to Labor	1.40413	1.25027	1.57743	1.03269e-08	1.17956	0.964421	1.43951	0.10598
659	Failed Mechanical Induction of Labor 2
659.1	Failed Medical Induction of Labor	1.45617	0.95478	2.13764	0.0665376	1.23093	0.792869	1.84443	0.333005
659.2	Maternal Pyrexia During Labor	1.31231	0.824173	1.99259	0.225335	1.2157	0.750831	1.88356	0.403118
659.3	Generalized Infection During Labor 2
659.4	Grand Multiparity with Current Pregnancy 2
659.5	Elderly Primigravida	1.78014	1.496	2.10754	4.1218e-11	1.39645	1.14074	1.70372	0.00109541
659.6	Elderly Multigravida	1.30412	1.14543	1.48205	5.32293e-05	0.857326	0.698167	1.05301	0.141885
659.7	Abnormality in Fetal Heart Rate	1.27671	1.09999	1.47673	0.00114356	1.09721	0.90294	1.33116	0.348647
659.8	Other Specified Indications for Care	0.909312	0.586326	1.34729	0.652831	0.804656	0.509932	1.2176	0.325709
659.9	Unspecified Indication for Care	0.797809	0.440394	1.32935	0.419308	0.736749	0.39849	1.26012	0.294774
669	Other Complications of Labor	1.33021	1.14847	1.53569	0.000117594	1.1466	0.662895	1.9107	0.611823
669	Maternal Distress 2
669.1	Obstetric Shock 2
669.2	Maternal Hypotension Syndrome 2
669.3	Acute Kidney Failure Following Labor 2
669.4	Other Complications of Obstetrical Surgery 2
669.5	Forceps or Vacuum Extract Delivery	1.27842	0.935773	1.70952	0.109336	1.19965	0.68456	2.13593	0.529589
669.6	Breech Extract 2
669.7	Cesarean Delivery	1.37027	1.15601	1.61594	0.000225389	1.058	0.624086	1.85368	0.838843
669.8	Other Complications of Labor	0.865234	0.547511	1.30068	0.509999	0.796504	0.44504	1.3807	0.429661
669.9	Unspecified Complications of Labor 2
V76	Special Screening for Malignant Neoplasms	0.822799	0.696165	0.967256	0.0200155	1.01431	0.56747	1.69981	0.959251
V76.0	Special Screening for Malignant Neoplasms of Respiratory Organs 2
V76.1	Special Screening for Malignant Neoplasms of Breast 2
V76.2	Special Screening for Malignant Neoplasms of Cervix	0.795101	0.668258	0.940329	0.00846109	0.743475	0.434036	1.35165	0.303466
V76.3	Special Screening for Malignant Neoplasms of Bladder 2
V76.4	Special Screening for Malignant Neoplasms of Other Sites 2
V76.5	Special Screening for Malignant Neoplasms of Intestines 2
V76.6	NA 2,3
V76.7	NA 2,3
V76.8	Special Screening of other Malignant Neoplasms 2
V76.9	Special Screening of Unspecified Malignant Neoplasms 2
V78	Special Screening for Blood Disorders	1.41049	1.07771	1.81803	0.00981662	1.54983	0.81749	2.75958	0.156011
V78.0	Special Screening for Iron Deficiency Anemia	1.12154	0.750021	1.61621	0.556724	0.774884	0.388846	1.58981	0.475852
V78.1	Special Screening for Other and Unspecified Deficiency Anemia	1.09864	0.615897	1.81748	0.731442	0.719311	0.324905	1.57595	0.410752
V78.2	Special Screening for Sickle-cell Disease 2
V78.3	Special Screening for Other Hemoglobinopathies 2
V78.6	NA 2,3
V78.8	Special Screening for Other Disorders of Blood and Blood-forming Organs	5.06377	2.50735	9.75254	2.28897e-06	2.29117	0.917004	5.65912	0.0725561
V78.9	Special Screening for Unspecified Disorder of Blood and Blood-forming Organs 2
1 confidence interval.
2variables with count value < 11 are excluded from the logistic regression analyses.
3not applicable, ICD-9 codes are not valid.

## Sheet: Trimester 1
		Unadjusted Analysis				Adjusted Analysis
ICD-9 Code	Code Description	Odds Ratio	Lower CI 1	Upper CI 1	P-value	Odds Ratio	Lower CI 1	Upper CI 1	P-value
559	Other Disorder of Urethra and Urinary Tract	0.593987	0.204901	1.36258	0.271269	1.55964	1.24999	1.92736	5.63635e-05
559	Urinary Tract Infection	2.76285	1.16974	8.15268	0.0363155	1.65785	1.32066	2.06033	8.17985e-06
559.1	Urethral Fistula 2
559.2	Urethral Diverticulum 2
599.5	Prolapsed Urethral Mucosa 2
599.6	Urinary Obstruction 2
599.7	Hematuria 2
599.8	Other Specified Disorders of Urethra and Urinary Tract 2
599.9	Unspecified Disorder of Uretrha and Urinary Tract 2
651	Multiple Gestation	1.37523	0.700297	2.53354	0.329002	1.946	1.49581	2.49862	3.50887e-07
651	Twin Pregnancy	1.08445	0.559808	2.19659	0.815357	1.89622	1.3989	2.52431	2.06848e-05
651.1	Triplet Pregnancy	1.39042	0.588068	3.166	0.439757	2.99048	1.49572	5.55212	0.000949603
651.2	Quadruplet Pregnancy 2
651.3	Twin Pregnancy with Fetal Loss and Retention of One Fetus 2
651.4	Triplet Pregnancy with Fetal Loss and Retention of One or More Fetus 2
651.5	Quadruplet Pregnancy with Fetal Loss and Retention of One or More Fetus(es) 2
651.6	Other Multiple Pregnancy with Fetal Loss and Retention of One or More Fetuses 2
651.7	Multiple Gestation Following Elective Fetal Reduction 2
651.8	Other Specified Multiple Gestation 2
651.9	Unspecified Multiple Gestation 2
654	Abnormality of Pelvis 2
654	Confenital Abnormalities of Uterus 2
654.1	Tumors of Body of Uterus 2
654.2	Previous Cesrean Delivery 2
654.3	Retroverted and Incarcerated Gravid Uterus 2
654.4	Other Abnormalities in Shape or Position of Gravid Uterus	0.968805	0.511714	1.68717	0.916416	1.07384	0.575105	1.83719	0.808449
654.5	Cervical Incompetence	1.86486	0.952762	3.40038	0.053004	2.06919	1.08518	3.65115	0.017825
654.6	Other Congenital or Acquired Abnormality of Cervix 2
654.7	Congenital or Acquired Abnormality of Vagina 2
654.8	Congenital or Acquired Abnormality of Vulva 2
654.9	Other and Unspecified Involving Abdomen and Pelvis 2
789	Other Symptoms Involving Abdomen and Pelvis	0.734681	0.173677	2.10554	0.616184	1.5633	1.20587	1.99901	0.000520569
789	Abdominal Pain	2.00306	0.674146	8.63906	0.269621	1.6183	1.24104	2.08036	0.000254088
789.1	Hepatomegaly 2
789.2	Splenomegaly 2
789.3	Abdominal or Pelvis Swelling Mass 2
789.4	Abdominal Rigidity 2
789.5	Ascites 2
789.6	Abdominal Tenderness 2
789.9	Other Symptoms Involving Abdomen and Pelvis 2
V28	Encounter for Antenatal Screening	1.00599	0.688203	1.47192	0.975403	0.880283	0.770286	1.00363	0.0588227
V28.0	Antenatal Screening for Chromosomal Anomalies by Amniocentesis 2
V28.1	Antenatal Screening for Raised Alpha-fetaprotein Levels in Amniotic Fluid 2
V28.2	Other Antenatal Screening Based on Amniocentesis 2
V28.3	Encounter for Routine Screening for Malformation using Ultrasonics	0.848382	0.608216	1.16652	0.321731	0.879647	0.682903	1.11647	0.305824
V28.4	Antenatal Screening for Fetal Growth Retardation using Ultrasonics	1.11344	0.613985	1.90765	0.70887	1.16664	0.678038	1.87948	0.55094
V28.5	Antenatal Screening for Isoimmunization 2
V28.6	Antenatal Screening for Streptococcus B	3.45431	1.66814	6.70985	0.000440263	2.93971	1.51496	5.32506	0.000693875
V28.8	Other Specified Antenatal Screening	0.794403	0.556967	1.13023	0.201693	0.861856	0.742568	0.996603	0.0475425
V28.9	Unspecified Antenatal Screening	0.747696	0.484777	1.12414	0.174659	0.754006	0.530572	1.03972	0.0989848
V72	Special Investigations and Examinations	0.941843	0.686513	1.29642	0.711639	0.903722	0.798817	1.021	0.105783
V72.0	Examination of Eyes and Vision 2
V72.1	Examination of Ears and Hearing 2
V72.2	Dental Examination 2
V72.3	Gynecological Examination	1.07155	0.777548	1.46485	0.668677	1.09087	0.9272	1.27739	0.287019
V72.4	Pregnancy Examination	0.752331	0.561845	1.00011	0.0528495	0.783759	0.672153	0.91009	0.00161589
V72.5	Radiological Examination 2
V72.6	Laboratory Examination	0.958428	0.684787	1.32217	0.800078	0.974442	0.747746	1.2497	0.843117
V72.7	Diagnostic Skin and Sensitization 2
V72.8	Other Specificed Examinations 2
V72.9	Unspecified Examination 2
V76	Special Screening for Malignant Neoplasms	0.97749	0.513192	1.71564	0.940596	0.760548	0.634939	0.904896	0.00244144
V76.0	Special Screening of Respiratory Organs 2
V76.1	Special Screening of the Breast 2
V76.2	Special Screening of Cervix	0.755074	0.419239	1.46655	0.375655	0.735326	0.60944	0.88059	0.00104967
V76.3	Special Screening of Bladder 2
V76.4	Special Screening of Other Sites 2
V76.5	Special Screening of Intestines 2
V76.6	NA 2,3
V76.7	NA 2,3
V76.8	Special Screening of Other Malignant Neoplasms 2
V76.9	Special Screening of Unspecified Malignant Neoplasms 2
V77	Special Screening for Endocrine Nutritional Metabolic and Immunity (ENMI) Disorders	0.717934	0.343768	1.38919	0.350934	1.40417	1.10159	1.76815	0.00486994
V77.0	Special Screening for Thyroid Disorders 2
V77.1	Special Screening for Diabetes Mellitus 2
V77.2	Special Screening for Malnutrition 2
V77.3	Special Screening for Phenylketonuria 2
V77.4	Special Screening for Galactosemia 2
V77.5	Special Screening for Gout 2
V77.6	Special Screening for Cystic Fibrosis	1.95407	0.988232	4.10285	0.0641122	1.53334	1.17244	1.97579	0.0013021
V77.7	Special Screening for Other Inborn Errors of Metabolism 2
V77.8	Special Screening for Obesity 2
V77.9	Special Screening for Other and Unspecified ENMI	1.63239	0.766941	3.33315	0.188693	1.42798	0.777926	2.42497	0.215786
1 confidence interval.
2 variables with count value < 11 are excluded from logistic regression analyses.
3 not applicable, ICD-9 codes are not valid.

## Sheet: Trimester 2
		Unadjusted Analysis				Adjusted Analysis
ICD-9 Code	Code Description	Odds Ratio	Lower CI 1	Upper CI 1	P-value	Odds Ratio	Lower CI 1	Upper CI 1	P-value
651	Multiple Gestation	1.75169	0.900051	3.22406	0.0837021	1.86403	1.49648	2.30123	1.36197e-08
651	Twin Pregnancy	0.86843	0.459818	1.71668	0.673407	1.73069	1.35954	2.17834	4.95919e-06
651.1	Triplet Pregnancy	1.68753	0.753405	3.6612	0.192016	3.68397	1.92064	6.67536	3.51386e-05
651.2	Quadruplet Pregnancy 2
651.3	Twin Pregnancy with Fetal Loss and Retention of One Fetus 2
651.4	Triplet Pregnancy with Fetal Loss and Retention of One or More Fetus 2
651.5	Quadruplet Pregnancy with Fetal Loss and Retention of One or More Fetus(es) 2
651.6	Other Multiple Pregnancy with Fetal Loss and Retention of One or More Fetuses 2
651.7	Multiple Gestation Following Elective Fetal Reduction 2
651.8	Other Specified Multiple Gestation 2
651.9	Unspecified Multiple Gestation 2
659	Other Indications Related to Labor	1.04977	0.785997	1.38789	0.737582	1.38373	1.2115	1.57713	1.37638e-06
659	Failed Mechanical Induction of Labor 2
659.1	Failed Medical or Unspecified Induction of Labor 2
659.2	Maternal Pyrexia during Labor 2
659.3	Generalized Infection during Labor 2
659.4	Grand Multiparity with Current Pregnancy 2
659.5	Elderly Primigravida	1.57699	1.19672	2.06948	0.00110465	1.94691	1.57084	2.39299	5.29769e-10
659.6	Elderly Multigravida	0.979133	0.733654	1.31411	0.887139	1.27832	1.1003	1.47991	0.00115926
659.7	Abnormality in Fetal Heart Rate 2
659.8	Other Specified Indications for Care 2
659.9	Unspecified Indications for Care 2
789	Other Symptoms Involving Abdomen and Pelvis	1.14421	0.388456	2.70642	0.781186	1.57182	1.2278	1.98764	0.000229034
789	Abdominal Pain	1.26874	0.517044	3.82415	0.634269	1.5883	1.23101	2.02257	0.000254686
789.1	Hepatomegaly 2
789.2	Splenomegaly 2
789.3	Abdominal or Pelvis Swelling Mass 2
789.4	Abdominal Rigidity 2
789.5	Ascites 2
789.6	Abdominal Tenderness 2
789.8	NA 2,3
789.9	Other Symptoms Involving Abdomen and Pelvis 2
V04	Need for Prophylactic Vaccination against Certain Viral Diseases 2
V04.0	Need for Prophylactic Vaccination against Poliomyelitis 2
V04.1	Need for Prophylactic Vaccination against Smallpox 2
V04.3	Need for Prophylactic Vaccination against Rubella Alone 2
V04.5	Need for Prophylactic Vaccination against Rabies 2
V04.8	Need for Prophylactic Vaccination against Other Viral Diseases	0.598571	0.410818	0.843529	0.00503532	0.615107	0.424857	0.860504	0.00677788
V22	Normal Pregnancy	1.15846	0.913182	1.47163	0.226836	1.26074	1.10904	1.43617	0.000440197
V22.0	Supervision of Normal First Pregnancy	1.24815	1.02578	1.51265	0.0252234	1.22274	1.0444	1.42554	0.0112462
V22.1	Supervision of Other Normal Pregnancy	0.915641	0.765651	1.09274	0.33127	0.88494	0.78469	0.996987	0.0453345
V22.2	Pregnant State	1.32581	1.10659	1.58532	0.00209594	1.47375	1.30647	1.66095	2.39192e-10
V22.3	NA 2,3
V22.4	NA 2,3
V22.6	NA 2,3
V22.7	NA 2,3
V22.8	NA 2,3
1 confidence interval.
2 variables with count value < 11 are excluded from logistic regression analyses.
3 not applicable, ICD-9 codes are not valid.

## Sheet: Trimester 3
		Unadjusted Analysis				Adjusted Analysis
ICD-9 Code	Code Description	Odds Ratio	Lower CI 1	Upper CI 1	P-value	Odds Ratio	Lower CI 1	Upper CI 1	P-value
244	Acquired Hypothyroidism 2
244	Postsurgical Hypothyroidism 2
244.1	Other Postablative Hypothyroidism 2
244.2	Iodine Hypothyroidism 2
244.3	Other Iatrogenic Hypothyroidisim 2
244.8	Other Specified Acquired Hypothyroidism 2
244.9	Unspecified Acquried Hypothyroidism	1.34463	1.01209	1.75955	0.0355518	1.42959	1.08551	1.85286	0.00868126
641	Antepartum Hemorrhage Abruption Placentae and Placenta Previa	0.875437	0.544474	1.40108	0.580984	0.763156	0.661581	0.87749	0.000174813
641	Placenta Previa without Hemorrhage	0.629787	0.378711	1.00807	0.0635843	0.610172	0.405346	0.880752	0.0122483
641.1	Hemorrhage from Placenta Previa	0.945591	0.591338	1.51356	0.815369	0.781561	0.668923	0.909198	0.00163531
641.2	Premature Separation of Placenta	0.917621	0.464357	1.71063	0.795162	0.978568	0.549932	1.61322	0.936651
641.3	Antepartum Hemorrhage assocaited with Coagulation Defects 2
641.8	Other Antepartum Hemorrhage 2
641.9	Unspecified Antepartum Hemorrhage	0.720003	0.397602	1.2452	0.257895	0.778499	0.476476	1.20003	0.285391
649	Other Conditions Complicating Pregnancy 2
649	Tobacco Use Disorder	1.19522	0.646436	2.06128	0.544087	1.39765	0.778814	2.33211	0.228115
649.1	Obesity	0.648993	0.368179	1.06674	0.1089	0.736007	0.423837	1.18756	0.240403
649.2	Bariatric Surgery 2
649.3	Coagulations Defects	1.10639	0.545477	2.03838	0.76157	1.36516	0.684541	2.46287	0.335851
649.4	Epilepsy 2
649.5	Spotting 2
649.6	Uterine Size Date Discrepancy 2
649.7	Cervical Shortening 2
651	Multiple Gestation	0.895385	0.637284	1.23159	0.510144	1.51255	1.25488	1.81144	9.78732e-06
651	Twin Pregnancy	1.27012	0.869024	1.87566	0.222299	1.67186	1.32868	2.08221	7.14825e-06
651.1	Triplet Pregnancy	1.70489	0.874367	3.16444	0.101945	2.60593	1.41841	4.49814	0.00104779
651.2	Quadruplet Pregnancy 2
651.3	Twin Pregnancy with Fetal Loss and Retention of One Fetus 2
651.4	Triplet Pregnancy with Fetal Loss and Rention of One or More Fetus 2
651.5	Quadruplet Pregnancy with Fetal Loss and Retention of One or More Fetus(es) 2
651.6	Other Multiple Pregnancy with Fetal Loss and Retention of One or More Fetuses 2
651.7	Multiple Gestation Following Elective Fetal Reduction 2
651.8	Other Specified Multiple Gestation 2
651.9	Unspecified Multiple Gestation 2
654	Abnormality of Pelvis	1.25368	0.874172	1.79647	0.218412	1.01381	0.884959	1.15852	0.84175
654	Congenital Abnormalities of Uterus 2
654.1	Tumors of Body of Uterus	1.00326	0.663377	1.49475	0.987446	1.3924	1.02709	1.85046	0.0272046
654.2	Previous Cesarean Delivery	0.533834	0.368972	0.769564	0.000812991	0.7603	0.642726	0.894435	0.00114419
654.3	Retroverted and Incarcerated Gravid Uterus 2
654.4	Other Abnormalities in Shape or Position of Gravid Uterus	0.97754	0.547951	1.64431	0.935074	1.10327	0.64199	1.77438	0.702941
654.5	Cervical Incompetence	1.23569	0.803713	1.86895	0.324914	1.80241	1.28894	2.46435	0.000354772
654.6	Other Congenital or Acquired Abnormality of Cervix	0.82954	0.50546	1.31689	0.442875	1.27381	0.823875	1.8883	0.250756
654.7	Congenital or Acquired Abnoramlity of Vagina 2
654.8	Congenital or Acquired Abnormality of Vulva 2
654.9	Other and Unspecified Abnormality of Organs and Soft Tissues of Pelvis	1.59487	0.957124	2.57407	0.0635999	1.93604	1.23935	2.909	0.00230521
659	Other Indications Related to Labor	1.20858	0.959075	1.52099	0.10726	1.30534	1.16173	1.46627	7.20691e-06
659	Failed Mechanical Induction of Labor 2
659.1	Failed Medical or Unspecified Induction of Labor	1.08873	0.695682	1.64643	0.697918	1.45617	0.95478	2.13764	0.0665376
659.2	Maternal Pyrexia during Labor	1.20635	0.743192	1.87529	0.42489	1.32815	0.833903	2.01736	0.20583
659.3	Generalized Infection during Labor 2
659.4	Grand Multiparity with Current Pregnancy 2
659.5	Elderly Primigravida	1.24985	0.977348	1.58755	0.0713253	1.72054	1.39168	2.1092	3.04954e-07
659.6	Elderly Multigravida	0.890958	0.709553	1.1173	0.3187	1.17174	1.01628	1.34698	0.0273792
659.7	Abnormality in Fetal Heart Rate	0.966824	0.772255	1.20735	0.767183	1.22461	1.04846	1.42464	0.00954968
659.8	Other Specified Indications for Care	0.708948	0.428915	1.11503	0.15621	0.828347	0.512894	1.26612	0.411593
659.9	Unspecified Indications for Care	0.656891	0.337399	1.16745	0.180816	0.721688	0.378984	1.24517	0.27818
669	Other Complications of Labor	1.16431	0.674906	1.93695	0.570954	1.33425	1.15195	1.54039	9.95801e-05
669	Maternal Distress 2
699.1	Obstetric Shock 2
669.2	Maternal Hypotension Syndrome 2
669.3	Acute Kidney Failure 2
669.4	Other Complications of Obstetric Surgery 2
669.5	Forceps or Vacuum Extractor Delivery	1.19417	0.682257	2.12223	0.53892	1.27842	0.935773	1.70952	0.109336
669.6	Breech Extract without Mention of Indication 2
669.7	Cesarean Delivery wihout Mention of Indication	1.04203	0.61602	1.82048	0.88138	1.37143	1.15698	1.61732	0.000216898
669.8	Other Complications of Labor and Delivery	0.753787	0.422311	1.30278	0.324099	0.865234	0.547511	1.30068	0.509999
669.9	Unspecified Complications of Labor and Delivery 2
1 confidence interval.
2 variables with count value < 11 are excluded from logistic regression analyses.
